# Supplementary material for: Impact of statins as immune-modulatory agents on inflammatory markers in adults with chronic diseases: A systematic review and meta-analysis
Source: PLoS One. 2025 May 29;20(5):e0323749. doi: 10.1371/journal.pone.0323749 (PMC12121830; doi:10.1371/journal.pone.0323749)
Supplement: S1 Table — RCT = Randomized Controlled Trial. (XLSX) [file pone.0323749.s001.xlsx]

## Sheet: Literature Screening
Number of studies	Author	Included	Excluded	Reason for exclusion
1	Hyun		Yes	Lack of placebo
2	Zhu		Yes	In vitro study
3	Deng		Yes	Lack of placebo group
4	Yeh		Yes	Cohort not an RCT
5	Akinkuolie		Yes	Lack of lipid + inflammatory markers
6	Wang		Yes	Lack of inflammatory marker
7	Santhakumaran		Yes	Observational study
8	Cho		Yes	Mice not human
9	Petit		Yes	Review not an RCT
10	Hoffmann		Yes	Lack of lipid + inflammatory markers
11	Cho		Yes	Mice not human
12	Formanowicz		Yes	Aggregate model not an RCT
13	Feng		Yes	Red rice not statin
14	Nidorf		Yes	Review not an RCT
15	Tabrizi		Yes	Review not an RCT
16	Otrocka		Yes	Mice not human
17	Zhang		Yes	Rabbit not human + lack statin intervention
18	Pertzov		Yes	Review not an RCT
19	Wu		Yes	Lack of placebo group
20	Parisi		Yes	Lack of inflammatory marker
21	Pei		Yes	Lack of statin intervention
22	Barale		Yes	2-month study
23	Weidmann		Yes	Not an RCT
24	Cainzos		Yes	Not an RCT
25	Boyle		Yes	Preclinical models
26	Sinha		Yes	Latent class analysis model
27	Nežić		Yes	Wistar rats not human
28	Saka		Yes	Review not an RCT
29	Lee		Yes	Letter (comment)
30	Chase		Yes	Lack of statin intervention
31	Chen		Yes	Meta-analysis
32	Le		Yes	Review
33	Cheung		Yes	Lack of lipid + inflammatory markers
34	Fuentes		Yes	4 weeks
35	Geovanini		Yes	Review
36	Páramo		Yes	Spanish
37	Holl		Yes	Review
38	Hénaut		Yes	Review
39	Pradhan		Yes	Lack of placebo
40	Ko		Yes	Comment
41	Fowke		Yes	Review
42	McFarland		Yes	In vitro model
43	Wang		Yes	NF-κB signal (Genetic)
44	Disbrow		Yes	Propensity score analysis (Observational study)
45	deFilippi		Yes	Not an RCT
46	Levitt		Yes	Adolescence not adult
47	Iscan		Yes	Review
48	Mayyas		Yes	Lack of placebo
49	Pinal		Yes	Review
50	Steen		Yes	Lack of statin intervention
51	Gavazzoni		Yes	Lack of placebo
52	Herz		Yes	German not English
53	Sun		Yes	Experimental models
54	Toutouzas		Yes	Lack of placebo
55	Kim		Yes	Review not an RCT
56	Storey		Yes	Not an RCT
57	Kolodziejczyk		Yes	Lack of inflammatory + lipid profile
58	Lee		Yes	Propensity score matched cohort study
59	Otsuka		Yes	Lack of inflammatory marker
60	Fedson		Yes	Commentary
61	Schneiders		Yes	Pilot study
62	Lee CC		Yes	Cohort study + lack of inflammatory marker
63	Kelly		Yes	Review
64	Zhen		Yes	A meta-analysis
65	von		Yes	A cross-sectional study
66	Yagi		Yes	Lack of statin intervention
67	Longenecke		Yes	Lack of lipid profile + inflammatory marker
68	Ghanim		Yes	Co-drug administartion of ezetimibe and statin
69	Pérez		Yes	Not a statin study
70	70.Calza		Yes	An observational study
71	Luotola		Yes	Not an RCT
72	Sapey		Yes	Lack of lipid profile and inflammatory marker
73	Gui		Yes	A systematic review and meta-analysis
74	Nixon		Yes	Not an RCT
75	Lunder		Yes	Type 1 diabetes mellitus
76	ymo		Yes	Model study (not an RCT)
77	Chee		Yes	Lack of lipid profile
78	Yu		Yes	Lack of lipid profile
79	Roh		Yes	Medical management strategies (not an RCT)
80	Kitagawa	Yes
81	Gui		Yes	Retrospective cohort study, not an RCT + no inflammation
82	Rossi		Yes	Lack of lipid profile
83	Ridker		Yes	Comment or opinion, not an RCT
84	Zhao		Yes	8 weeks, not 12 weeks
85	Bramlage		Yes	Retrospective study, not an RCT
86	Morel		Yes	Rats model, Not an RCT; transcriptomics, not inflammatory markers
87	Imanparast		Yes	Transcriptomics, not inflammatory markers
88	Sepehri		Yes	Lack of lipid profile
89	Bertrand		Yes	Opinion
90	Todoric		Yes	Review
91	Webel		Yes	Lack of lipid profile
92	Raposeiras		Yes	Review
93	Kruger		Yes	Comment
94	McAuley		Yes	Comment
95	Alhazzani		Yes	Review
96	Brassard		Yes	Cohort
97	Eckard		Yes	Review
98	Lénárt		Yes	Review
99	Zinellu		Yes	Lack of inflammatory markers
100	Hauser		Yes	Lack of statin intervention
101	Lorenzatti		Yes	Review
102	Eckard		Yes	Lack of statin intervention
103	Hennessy		Yes	Review
104	Cicek		Yes	Lack of placebo group
105	Grimaldi		Yes	Review
106	Tsertsvadze		Yes	A systematic review
107	Sexton		Yes	Review
108	Ikdahl		Yes	Lack of inflammatory markers
109	Pierri		Yes	7 days, not 12 weeks
110	Angelovich		Yes	Lack of inflammatory markers
111	Tuttolomondo		Yes	7 days, not 12 weeks
112	Fioranelli		Yes	Lack of statin intervention
113	Li		Yes	Lack of statin intervention
114	Koene		Yes	Review
115	Lawler		Yes	Lack of statin intervention
116	Dinglas		Yes	Lack of inflammatory markers
117	Shao		Yes	Article in Chinese, 15 days, and expression study
118	Blyme		Yes	Lack of statin intervention
119	Needham		Yes	Lack of lipid profile
120	Mostowik		Yes	50 days + lack of lipid
121	Emin		Yes	Lack of lipid profile
122	Stojimirović		Yes	Lack of lipid
123	Montazerolghaem		Yes	Review
124	Schurr		Yes	A retrospective cohort study
125	Smakotina		Yes	Article in Russian
126	Chen		Yes	Lack of lipid + inflammatory markers
127	Carlson		Yes	Review
128	Vendrell		Yes	Review
129	Weiss		Yes	Lack of lipid profile
130	Han		Yes	A meta-analysis
131	Erlandson		Yes	Lack of lipid profile
132	Zhang		Yes	Article in Chinese + microRNAs
133	Dirajlal		Yes	Lack of lipid profile
134	Zhang		Yes	Predict mortality
135	Kotlęga		Yes	Review
136	Gornik		Yes	Article in Croatian
137	Bonsu		Yes	Meta-analysis
138	Ozguler		Yes	28 days
139	Janić		Yes	Lack of inflammatory biomarkers
140	Zakkar		Yes	Review
141	Bochem		Yes	Not a statin study
142	Aarabi		Yes	Review
143	Nakagomi		Yes	Lack of placebo group
144	Kraft		Yes	Review
145	Mansur		Yes	A prospective observational cohort study + 28 days
146	Zeb		Yes	Current status discussion
147	Gabardi		Yes	Retrospective study + lack of inflammatory markers
148	Castaño		Yes	Lack of lipid profile
149	Feldman		Yes	Review
150	Noureddin		Yes	Review
151	Alruwaily		Yes	Statistical model
152	Emami		Yes	Lack of lipid profile
153	Zechmeister		Yes	A retrospective, observational cohort study + mortality
154	Ghosh		Yes	Lack of inflammatory markers
155	Tremoulet		Yes	Review
156	Sodha		Yes	Review
157	Basraon		Yes	Lack of lipid profile
158	Thomas		Yes	Review and meta-analysis
159	Fernandes		Yes	6 weeks, not 12 weeks
160	Escudero		Yes	Mouse model
161	Tarkin		Yes	PET imaging
162	Yang		Yes	Lack of placebo group
163	Šilhavý		Yes	Rats, not humans
164	Zinellu		Yes	Lack of inflammatory markers
165	Deshpande		Yes	Meta-analysis
166	Venkatesh		Yes	Lack of inflammatory markers
167	Rosenson		Yes	Genetics (Omic) approach
168	Neukamm		Yes	Lack of lipid
169	Shankar		Yes	Prospective observational cohort study
170	Fadini		Yes	Day 5
171	Kardiologiia		Yes	Article in Russian + 8 weeks
172	Tralhão		Yes	A systematic review
173	Sun		Yes	7-day follow-up, followed by 6 days
174	Zhang		Yes	Human mesangial cells (HMCs) + add simvastatin for 1 hour
175	Wiedermann		Yes	Article in German
176	Sexton		Yes	Lack of inflammatory biomarkers
177	Catapano		Yes	Review
178	Vincenzi		Yes	Not an RCT
179	Wang		Yes	Population-based cohort study + lack of lipid
180	Broisat		Yes	Mice
181	Greenwood		Yes	72 to 96 hours of treatment
182	Wichmann		Yes	Prospective population-based cohort + lack of lipid profile
183	Trpkovic		Yes	Review
184	Andersen		Yes	Lack of statin intervention
185	Golia		Yes	Review
186	Casarin		Yes	Comment
187	Longenecker		Yes	Lack of lipid + inflammatory markers
188	Soverow		Yes	Review
189	Steingrub		Yes	60 days
190	Gakis		Yes	Review
191	Morandi		Yes	Lack of lipid + inflammatory markers
192	Azushima		Yes	Single pill-based treatment
193	Dobesh		Yes	Review
194	Ruggieri		Yes	Review
195	Wan		Yes	A meta-analysis
196	Almquist		Yes	Lack of lipid + inflammatory
197	Kozarov		Yes	Review
198	Tousoulis		Yes	Review
199	Avogaro		Yes	Review
200	Broch		Yes	Not an RCT
201	Yamasaki	Yes		NRS
202	Hafiane		Yes	Review
203	Holven		Yes	Lack of lipid
204	Kataoka		Yes	Relationship between myeloperoxidase (MPO) and atherosclerosis
205	Nidorf		Yes	Colchicine drug +lack of lipid profile
206	Šilhavý		Yes	Rats
207	Sidhu		Yes	Review
208	Pasin		Yes	A meta-analysis
209	Jacob		Yes	A systematic review
210	López		Yes	Prospective cohort study + 30-day
211	Kruger		Yes	Review
212	Janić		Yes	30 days of treatment
213	Cueto		Yes	2 months of treatment
214	Lee		Yes	Not an RCT
215	Cuervo		Yes	Lack of inflammatory markers + lipid profile
216	De		Yes	Lack of lipid profile
217	Athyros		Yes	Opinion
218	de		Yes	Effects of nCRP on vascular substrates
219	Shoji		Yes	Review
220	Subramanian		Yes	Atorvastatin 80 mg vs. 10 mg, not placebo
221	Nidorf		Yes	Review
222	Takahashi		Yes	Mice
223	Medvedeva		Yes	Article in Russian
224	Shyamsundar		Yes	4 days preoperatively and 7 days postoperatively
225	Lappegård		Yes	Lack of lipid
226	Żółciński		Yes	Atorvastatin 40 mg/d was given for 3 days
227	Suades		Yes	A case-control study
228	Cuello		Yes	Review in Spanish
229	Yousuf		Yes	Review
230	Tawakol		Yes	Atorvastatin 10 mg vs. 80 mg + FDG-PET imaging to assess inflammation
231	Emoto		Yes	Evaluate the association of the ApoB/A1 ratio with oxidative stress and endothelial dysfunction
232	do		Yes	Cross-sectional study
233	Bonsu		Yes	Meta-analysis protocol
234	Wu		Yes	Review
235	Bielecka		Yes	Atorvastatin 40 mg daily for two months followed by 10 or 20 mg + lack of inflammatory marker
236	Yilmaz		Yes	Review
237	Belalcazar		Yes	Effects of intensive lifestyle intervention for weight loss (ILI) on CRP levels in overweight individuals
238	Barbosa		Yes	Not an RCT
239	Martínez		Yes	Animal models
240	Mooijaart		Yes	Genitic study
241	Liu	Yes
242	Zacharski		Yes	Lack of lipid + inflammatory markers
243	Duivis		Yes	Lack of statin intervention
244	Overton		Yes	Lack of lipid + inflammatory markers
245	Yamazaki		Yes	Lack of placebo
246	Kruger		Yes	Not an RCT
247	Funakubo		Yes	Article in Japanese
248	Xie		Yes	In vitro study
249	Patel		Yes	28 days
250	Ridker		Yes	Review
251	Gkaliagkousi		Yes	Review
252	Li		Yes	Short statin intervention in patients undergoing percutaneous coronary intervention (PCI)
253	Krysiak	Yes
254	Lahousse		Yes	Lack of lipid
255	255.[No authors listed]		Yes	No authors listed, experts advise letter
256	Tapia		Yes	24 hours
257	Baker		Yes	Not an RCT
258	Kayani		Yes	Lack of lipid + inflammatory markers
259	Liao		Yes	Article in Chinese
260	Silva		Yes	A systematic review
261	Farah		Yes	Review
262	Kirmizis	Yes
263	Matsubara		Yes	Single group, no control/placebo group
264	Antonopoulos		Yes	Review
265	Karpov		Yes	Article in Russian
266	Cherkanova		Yes	Article in Russian
267	Fallouh		Yes	Review
268	Latini		Yes	Lack of lipid
269	Zhou		Yes	Co-drug administartion of tart cherry exctract and lipitor
270	Chen		Yes	Mice
271	Rudofsky		Yes	8 weeks + lack of lipid profile
272	Meijvis		Yes	Review
273	Kotlęga		Yes	Article in Polish
274	Kumar		Yes	Not an RCT
275	Neilipovitz		Yes	Lack of lipid
276	Deng		Yes	Systematic review and meta-analysis
277	Sanchez		Yes	Review
278	Doenyas		Yes	Lack of chronic disease
279	Antonopoulos		Yes	Lessons from the recent clinical trials
280	Bostock		Yes	Comment
281	Skirecki		Yes	Review
282	Piechota		Yes	Review
283	Ryu		Yes	Lack of lipid + inflammatory markers
284	Kosior		Yes	Article in Polish
285	Drakopoulou		Yes	Clinical strategies
286	Saito		Yes	Overview
287	Nicholls		Yes	Lack of statin intervention
288	Tilahun		Yes	Review
289	Augoustides		Yes	Review
290	Lazich		Yes	Rosiglitazone, not statin
291	291.Niccoli		Yes	Article in Italian
292	Fuller		Yes	Lack of lipid + inflammatory markers
293	Morandi		Yes	Review
294	Sanz		Yes	Review
295	295.Donnino		Yes	CoQ10, not statin
296	Al Harbi		Yes	Lack of lipid + inflammatory
297	van		Yes	Not an RCT
298	Valente		Yes	Comment
299	Mascitelli		Yes	Comment
300	Agouridis		Yes	Lack of control/placebo group
301	Tzovaras		Yes	Review
302	Pai		Yes	A meta-analysis of observational studies
303	Krane		Yes	Review
304	Krysiak		Yes	Not an RCT
305	Robinson		Yes	Letter (preliminary investigation)
306	McLaren		Yes	Review
307	Bourgier		Yes	Article in French
308	Sozio		Yes	Observational study
309	Rashidi		Yes	8-week treatment
310	Yende		Yes	Lack of lipid profile
311	Dahle		Yes	No statin use
312	Koc		Yes	Retrospective + lack of lipid profile
313	Presta		Yes	Observational study
314	Filardi		Yes	Article in Italian
315	Wägner		Yes	Lack of lipid profile
316	Mizuno		Yes	Review
317	Kouroumichakis		Yes	Review
318	O'Neal		Yes	Cross-sectional analysis of a prospective cohort
319	Williams		Yes	A prospective observational study
320	Makras		Yes	11 days
321	Nesar		Yes	20, 40, 80 mg atorvastatin, no placebo group
322	Krysiak		Yes	Not an RCT
323	Kones		Yes	A perspective
324	Teramoto		Yes	Article in Japanese
325	Ishibashi		Yes	Article in Japanese
326	Takemoto		Yes	Article in Japanese
327	Krysiak		Yes	Lack of placebo group
328	Björkhem		Yes	Lack of statin intervention
329	Wang		Yes	Gene expression
330	Stafford		Yes	Lack of lipid + inflammatory
331	Brookhart		Yes	Lack of lipid profile
332	Wallace		Yes	14-day administration of simvastatin
333	Sánchez		Yes	Article in Spanish
334	Bayés		Yes	Comment in Spanish
335	Raja		Yes	6 weeks
336	Mookadam		Yes	Review
337	Oduncu		Yes	Lack of placebo group
338	Oduncu		Yes	Retrospective study + lack of placebo group
339	Tousoulis		Yes	Lack of lipid and inflammatory markers
340	Silverman		Yes	72 hours
341	Lardizabal		Yes	Review
342	Kuklińska		Yes	Not an RCT
343	Spite		Yes	Overview
344	Thompson		Yes	40 mg fluvastatin (0 hr, 24 hr, and 48 hr)
345	Devaraj		Yes	Review
346	El-Barbary		Yes	Not an RCT
347	Mygind		Yes	Not an RCT
348	Fraunberger		Yes	Article in German
349	Kruger		Yes	14 days
350	Elkind		Yes	Review
351	Krysiak		Yes	Lack of matching between statin and non-statin users
352	Nusca		Yes	Review
353	Mihos		Yes	Review
354	Elkind		Yes	Review
355	Kirmizis	Yes		NRS
356	Craig		Yes	14 days
357	Biasucci		Yes	No statin intervention
358	Viasus		Yes	Observational + lack of lipid and inflammatory markers
359	Tetik		Yes	For 2 weeks
360	Karalis		Yes	Lack of placebo/control group
361	Millar		Yes	2 weeks
362	Sarov		Yes	28 days
363	Ruiz		Yes	Article in Spanish
364	Kang		Yes	Gene expression
365	Forrest		Yes	Lack of lipid and inflammatory markers
366	Horiuchi		Yes	4 weeks of statin therapy
367	Nusca		Yes	Review
368	Makris		Yes	Review
369	Clearfield		Yes	Review
370	Makris		Yes	Review
371	Hermans		Yes	Review
372	Walter		Yes	Lack of lipid profile
373	Farah		Yes	Not an RCT
374	Sato		Yes	Lack of lipid and inflammatory markers
375	Bellomo		Yes	No statin intervention
376	Joshi		Yes	Review
377	Braun		Yes	Lack of lipid and inflammatory markers
378	Elmariah		Yes	Review
379	Quist		Yes	Review
380	Yasuda		Yes	Mice
381	Wittebole		Yes	Target expression
382	Ray		Yes	Lack of lipid + placebo group
383	Ma		Yes	Target expression
384	Barber		Yes	SNP + GWA study
385	No Author		Yes	No author listed, letter
386	Perez		Yes	Review
387	Lee		Yes	Review
388	Rajpara		Yes	Review
389	Lu		Yes	Rats + murine
390	Kaya		Yes	Lack of placebo/control group
391	Goto		Yes	Lack of placebo/control group
392	Mandosi		Yes	8 weeks with atorvastatin
393	Dobesh		Yes	Review
394	Vojnosanit		Yes	Article in Serbian
395	Diskin		Yes	Lack of statin, lipid, and inflammatory markers
396	Stinghen		Yes	Review
397	Lodi		Yes	No statin intervention
398	Imai		Yes	Animal models
399	Libby		Yes	No statin intervention
400	Gotto		Yes	Review
401	Tousoulis		Yes	Not an RCT
402	Terblanche		Yes	Review
403	Caslake		Yes	Lack of inflammatory marker
404	Andreou		Yes	Followed up for 1 month
405	Young		Yes	Comment
406	Tseng		Yes	Lack of lipid
407	Beri		Yes	Systematic review
408	Poldermans		Yes	Current evidence
409	Pfützner		Yes	Lack of inflammatory marker
410	Morgan		Yes	A systematic review
411	Szabò		Yes	Lessons learned
412	Tleyjeh		Yes	A systematic review and meta-analysis
413	Mielniczuk		Yes	No statin intervention
414	Krane		Yes	Lack of inflammatory marker
415	Paulsson		Yes	Lack of statin intervention
416	TAMAYO		Yes	Lack of lipid, 48 hours postoperative
417	Persson		Yes	Comment in Swedish
418	Chen		Yes	Lack of statin intervention
419	Smaldone		Yes	Review
420	Stamatogiannis		Yes	Review
421	Steffens		Yes	Review
422	Toutouzas		Yes	Lack of statin intervention
423	Ellis		Yes	Comment
424	Liu		Yes	Not an RCT
425	Saratzis		Yes	Review
426	Prinz		Yes	Review
427	Semenova		Yes	Lack of placebo
428	Martínez		Yes	Lack of lipid + 72 hours postoperative
429	Olsson		Yes	Article in Swedish
430	Sattar		Yes	Lack of lipid + 72 hours postoperative
431	Abedini		Yes	Lack of lipid + 72 hours postoperative
432	Munk		Yes	Article in Norwegian
433	Brookes		Yes	Review
434	Fraley		Yes	Not an RCT
435	Yener		Yes	Lack of placebo group
436	Tousoulis		Yes	Review
437	Tang		Yes	Lack of placebo
438	Dobesh		Yes	Retrospective cohort study
439	Sposito		Yes	Prospective observational cohort
440	Kones		Yes	Review
441	Fabbri		Yes	Review
442	Ridker		Yes	Continuing Medical Education activity
443	Kopterides		Yes	Review
444	Kajimoto		Yes	4 weeks
445	Rysz		Yes	Review
446	Després		Yes	Comment
447	Angerio		Yes	Review
448	Barderas		Yes	Two months
449	Cheng		Yes	2 weeks + lack of lipid
450	Polenova		Yes	Article in Russian
451	Berkan		Yes	Three weeks
452	Aydin		Yes	Article in Turkish
453	Gómez		Yes	Rabbit model
454	Hubacek		Yes	Lack of statin intervention
455	Novack		Yes	72 hours
456	Sun		Yes	Review
457	No Author		Yes	No authors listed, letter
458	Baldassarre	Yes		NRS
459	Parolari		Yes	Review
460	Kapustin		Yes	Opinion
461	Mäki		Yes	Review
462	Hoeger		Yes	Comment
463	Insull		Yes	Review
464	Dereli		Yes	Lack of matching between statin and non-statin users
465	De Lorenzo		Yes	Opinion
466	Dummer		Yes	8-week
467	Kruger		Yes	Not an RCT
468	Blanco		Yes	Lack of inflammatory markers + lipid
469	Cachofeiro		Yes	Opinion
470	Chalmers		Yes	Prospective observational study
471	Stott		Yes	Nested case-control study
472	Matsuo		Yes	Lack of statin intervention
473	Srivastava		Yes	Children
474	Blum		Yes	Review
475	Turesson		Yes	Review
476	Krane		Yes	Lack of lipid
477	Sánchez		Yes	Systematic review
478	Yamagishi		Yes	Review
479	Haslinger		Yes	Review
480	Azevedo		Yes	Review
481	Holvoet		Yes	Review
482	Singh	Yes
483	Caorsi		Yes	For nine days
484	Usharani		Yes	8-week
485	Tse		Yes	No abstract
486	Bhatt		Yes	Supplement, Not an RCT
487	Goldstein		Yes	Letter
488	Akalin		Yes	For 6 weeks
489	Wang		Yes	8 weeks
490	Kruger		Yes	Comment
491	Shiraya		Yes	Rats model
492	Lee		Yes	No statin intervention
493	Mohler		Yes	20/80 mg atorvastatin
494	Spiel		Yes	5 days
495	Ando		Yes	Randomized, crossover study
496	Carrero		Yes	Review
497	Athyros		Yes	Review
498	Stein		Yes	Perspectives
499	Castro		Yes	For 8 weeks
500	Mielniczuk		Yes	Lack of lipid profile
501	Mays		Yes	Review
502	Orr		Yes	Review
503	Robinson		Yes	Review
504	Gao		Yes	Review
505	Carrillo		Yes	Article in Spanish
506	Falagas		Yes	A systematic review
507	Di		Yes	Not an RCT
508	Logacheva		Yes	Article in Russian
509	Kunes		Yes	Article in Czech
510	Hogue		Yes	6-week
511	Nishino		Yes	Lack of placebo group
512	Lee		Yes	8 weeks + no placebo group
513	Schmidt		Yes	Gene expression
514	Stefanadi		Yes	6 weeks
515	Selwyn		Yes	Review
516	Mahajan		Yes	Comment
517	Bonora		Yes	Review
518	Savelieva		Yes	Review
519	Gómez		Yes	Article in Spanish
520	Jasińska		Yes	Review
521	Mortensen		Yes	Retrospective cohort study
522	Chatterjee		Yes	Review
523	Issac		Yes	A systematic review
524	Kinlay		Yes	Lack of lipid profile
525	van		Yes	Transgenic mice
526	Farooqui		Yes	Comment
527	Wanner		Yes	Commentary
528	Kanda		Yes	Lack of placebo group
529	Camera		Yes	Review
530	Porta		Yes	Cross-sectional study
531	Virani		Yes	Review
532	Maclay		Yes	Review
533	Hjelstuen		Yes	Lack of fluvastatin placebo group
534	Radaelli		Yes	Lack of placebo group
535	Weant		Yes	Review
536	Mäki		Yes	6 weeks
537	Dagli		Yes	Lack of placebo group
538	Asher		Yes	Review
539	Ordulu		Yes	Two weeks
540	Chen		Yes	Not an RCT
541	Chen		Yes	Lovastatin use
542	Bulcão		Yes	Lack of placebo group
543	Vlachopoulos		Yes	4 days
544	Werdan		Yes	Article in German
545	Peschel		Yes	Lack of placebo group
546	Yang		Yes	Retrospective study
547	Corona		Yes	Comment
548	Cimino		Yes	Review
549	Jialal	Yes
550	Patel		Yes	Review
551	Samoĭlenko		Yes	Article in Russian
552	Heimbürger		Yes	Comment
553	Blanco		Yes	Lack of lipid profile
554	Ozova		Yes	Article in Russian
555	Gazi		Yes	Rationale, Not an RCT
556	Gupta		Yes	Lack of lipid profile + inflammatory marker
557	Chua		Yes	Review
558	Chello		Yes	3 weeks
559	Angerio		Yes	Review
560	Kronmann		Yes	Review
561	Mulder		Yes	8 weeks
562	Naruszewicz		Yes	Randomized to chokeberry flavonoid extract
563	Nakamura		Yes	14 days
564	Krüger		Yes	Comment
565	Drage		Yes	Comment
566	Almog		Yes	A prospective, observational, population-based study
567	Lubas		Yes	Article in Polish
568	Martin		Yes	Retrospective cohort study
569	Kanadaşi	Yes		NRS
570	Goicoechea	Yes		NRS
571	Tahara		Yes	Lack of placebo group
572	Mandey		Yes	Lack of statin intervention
573	Chapman		Yes	Review
574	Krane		Yes	Review
575	Khush		Yes	Review
576	Libby		Yes	Review
577	Golledge		Yes	Review
578	Devaraj		Yes	8 weeks + lovastatin
579	Endres		Yes	Review
580	Smith		Yes	Review
581	Shishehbor		Yes	Review
582	Mandell		Yes	Comment
583	Fogari		Yes	Lack of lipid
584	Nardi		Yes	Article in French
585	Ozaydin		Yes	Lack of inflammatory + lipid profile
586	Földes		Yes	Opinion
587	Smetanina		Yes	Article in Russian
588	Sergienko		Yes	Article in Russian
589	Muhlestein		Yes	Lack of placebo group
590	Homburger		Yes	Review
591	Stefanadis		Yes	Lack of lipid profile
592	Merx		Yes	Review
593	Yin		Yes	8 weeks + lack of placebo group
594	Fedson		Yes	Review
595	Liakopoulos		Yes	Observational study
596	Ganotakis		Yes	Review
597	Stoll		Yes	Review
598	Sebestjen		Yes	Lack of statin intervention
599	Varughese		Yes	Review
600	Nicholls		Yes	Review
601	Cheng		Yes	Comment
602	Pechlaner		Yes	Comment
603	Bacon		Yes	Review
604	Bradbury		Yes	Review
605	Markuszewski		Yes	Lack of statin intervention
606	Watz		Yes	Article in German
607	Potaczek		Yes	Genotype study
608	Mach		Yes	Review
609	Chapman		Yes	Review
610	Martin		Yes	Review
611	No Author		Yes	No authors listed, no abstract
612	Zhonghua		Yes	Article in Chinese
613	Terblanche		Yes	Review
614	Erikstrup		Yes	14 days + lack of lipid profile
615	Thomas		Yes	6 weeks
616	Chello		Yes	3 weeks
617	Thomsen		Yes	Observational study
618	Kimberly		Yes	Overview
619	Pfützner		Yes	Review
620	Deans		Yes	Review
621	Novack		Yes	Review
622	Mason		Yes	Lack of lipid + inflammatory marker
623	Hackam		Yes	Lack of lipid + inflammatory marker
624	Laufs		Yes	Review
625	Niessner		Yes	4 days
626	Li		Yes	Review
627	Nash		Yes	Review
628	Brinton		Yes	Review
629	Bayés		Yes	Lack of placebo group
630	Carrier		Yes	Comment
631	Pascual		Yes	Lack of lipid profile
632	Saini		Yes	Review
633	Mozaffarian		Yes	Lack of placebo group
634	Ushiroyama		Yes	Lack of placebo group
635	De Sutter		Yes	Observational study
636	Michalsen		Yes	Lack of statin intervention
637	Okuyama		Yes	Article in Japanese
638	Sármán		Yes	Article in Hungarian
639	Katz		Yes	Review
640	Ghayour		Yes	Not an RCT
641	Stojanović		Yes	Review
642	Aukrust		Yes	Opinion
643	Meredith		Yes	30 days
644	Campese		Yes	Review
645	Wolfovitz		Yes	Article in Hebrew
646	Mathew		Yes	Retrospective observational study
647	Takebayashi		Yes	Not an RCT
648	Okopień		Yes	Lack of placebo group
649	Undas		Yes	28 days + lack of placebo group
650	Cordle		Yes	Mechanism of statin (G protein)
651	Buemi		Yes	Review
652	Weintraub		Yes	Review
653	Almuti		Yes	Review
654	Athyros		Yes	Letter
655	Lynch		Yes	14 days
656	Elrod		Yes	Review
657	Martín		Yes	1 month
658	Tousoulis		Yes	6 weeks
659	Toutouzas		Yes	Lack of lipid + inflammatory
660	Jenkins		Yes	Lovastatin
661	Di Napoli		Yes	Review
662	Stenvinkel		Yes	Review
663	Ceriello		Yes	1 week
664	Steffens		Yes	Review
665	Trubelja		Yes	Review
666	Yang		Yes	Article in Chinese
667	Snow		Yes	Review
668	Steiner		Yes	4 days
669	Liu		Yes	Comment
670	Ballantyne		Yes	Discussion
671	Stewart		Yes	Lack of lipid + inflammatory markers
672	Foley		Yes	Update
673	von		Yes	Review
674	Ky		Yes	Review
675	McCarey		Yes	Discussion
676	Dunoyer		Yes	Expression study
677	Tousoulis		Yes	4 weeks
678	Garcia		Yes	Review
679	Vetrovec		Yes	Comment
680	Kolek		Yes	Genotyping study
681	No Author		Yes	No authors listed, No abstract
682	Daskalopoulou		Yes	Review
683	Pleiner		Yes	4 days
684	Maas		Yes	Review
685	Tuñón		Yes	Article in Spanish
686	Stamm		Yes	Comment
687	Rajamannan		Yes	Comment
688	Eldika		Yes	Current understanding
689	Pokrovskaia		Yes	Article in Russian
690	Ferroni		Yes	Review
691	Yeh		Yes	A murine model
692	Malyszko	Yes		NRS
693	Almog		Yes	Prospective observational cohort study
694	Blanco		Yes	Article in Spanish
695	Ercan		Yes	2 months
696	Lowe		Yes	Lack of statin intervention
697	Durant		Yes	Lack of inflammatory markers
698	Koh	Yes
699	Schönbeck		Yes	Overview
700	Willerson		Yes	Review
701	Zhao		Yes	1 week
702	Lim		Yes	Lack of statin intervention
703	Hognestad	Yes		NRS
704	Danesh		Yes	Review
705	Libby		Yes	Review
706	Li		Yes	Review
707	Le		Yes	Comment
708	Trøseid		Yes	Unmasked randomized 2x2 factorial trial
709	Baldasseroni		Yes	Article in Italian
710	Bernini		Yes	Article in Italian
711	Economides	Yes
712	Rosenson		Yes	Review
713	Switalski		Yes	Article in Polish
714	Ansell		Yes	6 weeks
715	Dong		Yes	Lack of statin intervention
716	Kereiakes		Yes	Review
717	Tuomisto		Yes	Gene expression study
718	Ejiri		Yes	Lack of inflammatory markers
719	Adamson		Yes	Review
720	Zhao		Yes	Expression study
721	Kinlay		Yes	Not an RCT
722	Haloui		Yes	72 h
723	Danesh		Yes	Review
724	Pokrovskaia		Yes	Article in Russian
725	März		Yes	Report
726	Shishehbor		Yes	Lack of placebo group
727	Stüve		Yes	Review
728	Rice		Yes	Lack of lipid profile
729	Wierzbicki		Yes	Review
730	Rosch		Yes	Comment
731	Nalbone		Yes	Review
732	Crisby		Yes	Review
733	Mueck		Yes	Review
734	SoRelle		Yes	Comment
735	Chan		Yes	Prospective follow-up
736	Cipollone		Yes	Lack of inflammatory markers
737	Vaughan		Yes	Review
738	Kinlay		Yes	Review
739	Libby		Yes	Review
740	Mascitelli		Yes	Comment
741	Albert		Yes	Lack of statin intervention + cross-sectional survey
742	Sun		Yes	Lack of statin intervention
743	Wilkerson		Yes	Review
744	Di Napoli		Yes	Review
745	Hellstrom		Yes	Communication + update
746	Zebrack		Yes	Review
747	Koh		Yes	Not an RCT
748	Cortellaro		Yes	Lack of lipid + inflammatory markers
749	Moyle		Yes	Database error
750	Cipollone		Yes	Lack of lipid + inflammatory markers
751	Hebert		Yes	Commentary
752	Ridker		Yes	Comment
753	Edwards		Yes	Review
754	Wiklund		Yes	Not an RCT
755	Grip		Yes	24 h + PPAR-gamma expression
756	Comparato		Yes	Review
757	Gorelick		Yes	Review
758	Latini		Yes	Opinion
759	Chilton		Yes	Review
760	Guijarro		Yes	Comment
761	Garlichs		Yes	Lack of lipid + inflammatory markers
762	Ikeda		Yes	Comment
763	Di Napoli		Yes	Comment
764	Brull		Yes	A prospective cohort study
765	Gotto		Yes	Opinion
766	Libby		Yes	Current concept
767	Munford		Yes	Comment
768	768.Patrick		Yes	Review
769	Dechend		Yes	Lack of lipid + inflammatory markers
770	Garrett		Yes	Review
771	Azar		Yes	Comment
772	Kiener		Yes	Report
773	Dayspring		Yes	Opinion
774	Davignon		Yes	Article in French
775	Joukhadar	Yes		NRS
776	Elghannam		Yes	Genotyping study
777	Crisby		Yes	Lack of inflammatory markers
778	Park		Yes	Opinion
779	Packard		Yes	Lack of statin intervention
780	Di Garbo		Yes	Cross-sectional observational study
781	Ridker		Yes	Current report
782	Kothe		Yes	Lack of lipid
783	Ridker		Yes	Epidemiologic view
784	Zhu		Yes	Not an RCT
785	Zhao		Yes	Not an RCT
786	Zhang		Yes	Not an RCT
787	Zhang		Yes	Not an RCT
788	Zhang		Yes	Not an RCT
789	Zhai		Yes	Not an RCT
790	Zeleznik		Yes	Not an RCT
791	Zeleznik		Yes	Not an RCT
792	Yu		Yes	Not an RCT
793	Yorulmaz		Yes	Not an RCT
794	Yi		Yes	Not an RCT
795	Ye		Yes	Not an RCT
796	Yang		Yes	Not an RCT
797	Yang		Yes	Not an RCT
798	Yan		Yes	Not an RCT
799	Yamaguchi		Yes	Not an RCT
800	Yaghobee		Yes	Not an RCT
801	Xie		Yes	Not an RCT
802	Wu		Yes	Not an RCT
803	Wong		Yes	Not an RCT
804	Wlosinska		Yes	Not an RCT
805	Wilson		Yes	Not an RCT
806	Wang		Yes	Not an RCT
807	Wang		Yes	Not an RCT
808	Wang		Yes	Not an RCT
809	Wang		Yes	Not an RCT
810	Wan		Yes	Not an RCT
811	Wan		Yes	Not an RCT
812	Villoslada		Yes	Not an RCT
813	Vallurupalli		Yes	Not an RCT
814	Tsubosaka		Yes	Not an RCT
815	Togrul		Yes	Not an RCT
816	Tang		Yes	Not an RCT
817	Tan		Yes	Not an RCT
818	Takei		Yes	Not an RCT
819	Susilawati		Yes	Not an RCT
820	Sun		Yes	Not an RCT
821	Suliman		Yes	Not an RCT
822	Srisawat		Yes	Not an RCT
823	Solmaz		Yes	Not an RCT
824	Shirinsky		Yes	Not an RCT
825	Shi		Yes	Not an RCT
826	Sharkawi		Yes	Not an RCT
827	Shah		Yes	Not an RCT
828	Sarkeshikian		Yes	Not an RCT
829	Salaets		Yes	Not an RCT
830	Saito		Yes	Not an RCT
831	Sabeel		Yes	Not an RCT
832	Saadat		Yes	Not an RCT
833	Roy		Yes	Not an RCT
834	Rothe		Yes	Not an RCT
835	Riaz		Yes	Not an RCT
836	Rather		Yes	Not an RCT
837	Raafat		Yes	Not an RCT
838	Quispe		Yes	Not an RCT
839	Petit		Yes	Not an RCT
840	Pellicori		Yes	Not an RCT
841	Paroutoglou		Yes	Not an RCT
842	Naseri		Yes	Not an RCT
843	Nakayama		Yes	Not an RCT
844	Milajerdi		Yes	Not an RCT
845	Marais		Yes	Not an RCT
846	Mantaka		Yes	Not an RCT
847	Manickavasagam		Yes	Not an RCT
848	Majidi		Yes	Not an RCT
849	Maalouly		Yes	Not an RCT
850	Ma		Yes	Not an RCT
851	Lv		Yes	Not an RCT
852	Liu		Yes	Not an RCT
853	H		Yes	Not an RCT
854	Liu		Yes	Not an RCT
855	Lin		Yes	Not an RCT
856	Li		Yes	Not an RCT
857	Langley		Yes	Not an RCT
858	Kummen		Yes	Not an RCT
859	Kimer		Yes	Not an RCT
860	Kim		Yes	Not an RCT
861	Jiang		Yes	Not an RCT
862	Jeries		Yes	Not an RCT
863	Janyst		Yes	Not an RCT
864	Jain		Yes	Not an RCT
865	Ilha		Yes	Not an RCT
866	Hsieh		Yes	Not an RCT
867	Hou		Yes	Not an RCT
868	Honda		Yes	Not an RCT
869	Henriksbo		Yes	Not an RCT
870	Hadi		Yes	Not an RCT
871	Gholami		Yes	Not an RCT
872	Gergei		Yes	Not an RCT
873	Gao		Yes	Not an RCT
874	Galland		Yes	Not an RCT
875	Fu		Yes	Not an RCT
876	Feng		Yes	Not an RCT
877	Fan		Yes	Not an RCT
878	Fan		Yes	Not an RCT
879	Fan		Yes	Not an RCT
880	Ericsson		Yes	Not an RCT
881	El-Sayyad		Yes	Not an RCT
882	Dutta		Yes	Not an RCT
883	Du		Yes	Not an RCT
884	Donos		Yes	Not an RCT
885	Devasani		Yes	Not an RCT
886	Dechkhajorn		Yes	Not an RCT
887	de Souza		Yes	Not an RCT
888	Cui		Yes	Not an RCT
889	Chu		Yes	Not an RCT
890	Cho		Yes	Not an RCT
891	Cheung		Yes	Not an RCT
892	Chen		Yes	Not an RCT
893	Chen		Yes	Not an RCT
894	Chapman		Yes	Not an RCT
895	Caris		Yes	Not an RCT
896	Cao		Yes	Not an RCT
897	Campos-Estrada		Yes	Not an RCT
898	Bidault		Yes	Not an RCT
899	Berkley		Yes	Not an RCT
900	Berk		Yes	Not an RCT
901	Barbalata		Yes	Not an RCT
902	Bae		Yes	Not an RCT
903	Athyros		Yes	Not an RCT
904	Aranow		Yes	Not an RCT
905	Alqahtani		Yes	Not an RCT
906	Allott		Yes	Not an RCT
907	Allott		Yes	Not an RCT
908	Allameh		Yes	Not an RCT
909	Alfarisi		Yes	Not an RCT
910	Abdulfattah		Yes	Not an RCT
911	Abdelfattah		Yes	Not an RCT
912	Zhu		Yes	Not an RCT
913	Zhu		Yes	Not an RCT
914	Zhao		Yes	Not an RCT
915	Zhang		Yes	Not an RCT
916	Zhang		Yes	Not an RCT
917	Zhang		Yes	Not an RCT
918	Zhang		Yes	Not an RCT
919	Zeng		Yes	Not an RCT
920	Yu		Yes	Animal study
921	Yu		Yes	Animal study
922	Youssef		Yes	Animal study
923	Yang		Yes	Animal study
924	Yang		Yes	Animal study
925	Yang		Yes	Systemic review
926	Yan		Yes	Systemic review
927	Xu		Yes	No statin control group
928	Xu		Yes	Short period
929	Xiong		Yes	Systemic review
930	Wu		Yes	Animal study
931	Wei		Yes	Animal study
932	Wei		Yes	No statin control group
933	Waters		Yes	Review
934	Wang		Yes	Animal study
935	Wang		Yes	Short period
936	Wang		Yes	Animal study
937	Wang		Yes	Short period
938	Walsh		Yes	Systemic review
939	Walker		Yes	Animal study
940	Vogt		Yes	No inflammatory markers of interest
941	Venkatesan		Yes	Short period
942	Tuncez		Yes	Short period
943	Tummalapall		Yes	No inflammatory markers of interest
944	Trigiani		Yes	Animal study
945	Tremoulet		Yes	Short period
946	Trankle		Yes	Short period
947	Thassakorn		Yes	Animal study
948	Taniguti		Yes	Animal study
949	Tan		Yes	No inflammatory markers of interest
950	Taghipour		Yes	Animal study
951	Sun		Yes	Animal study
952	Sun		Yes	Animal study
953	Stokkeland		Yes	No inflammatory markers of interest
954	Stasinopoulou		Yes	Animal study
955	Sobhan		Yes	Short period
956	Snarska		Yes	Animal study
957	Sivasinprasasn		Yes	Animal study
958	Sinha		Yes	Review
959	Simon		Yes	Short period
960	Siltari		Yes	Cancer patients
961	Sheu		Yes	Animal study
962	Shatoor		Yes	Animal study
963	Seo		Yes	Not statin
964	Sathyapalan		Yes	Not an RCT
965	Sakuma		Yes	No statin control group
966	Sadik		Yes	Animal study
967	Saadat		Yes	Animal study
968	Ruszkowski		Yes	Short period
969	Rodrigues		Yes	Animal study
970	Reiss		Yes	Not an RCT
971	Reijnders		Yes	Animal study
972	Ray		Yes	No statin control group
973	Raggi		Yes	No inflammatory markers of interest
974	Quan		Yes	Animal study
975	Pose		Yes	Review
976	Piplani		Yes	Animal study
977	Pihlstrom		Yes	Genetic study
978	Patyk		Yes	No inflammatory markers of interest
979	Patel		Yes	Genetic study
980	Otake		Yes	Study protocol
981	Oshakbayev		Yes	Co-drug administration
982	Olivetti		Yes	Short period
983	Oh		Yes	No inflammatory markers of interest
984	Oh		Yes	No inflammatory markers of interest
985	Oesterle		Yes	Review
986	Nykanen		Yes	Short period
987	Nur'aini		Yes	Animal study
988	Nowak		Yes	Not an RCT
989	Niafar		Yes	No control group
990	Nasoohi		Yes	Animal study
991	Namazi		Yes	Animal study
992	Nageeb		Yes	No inflammatory markers of interest
993	Nabih		Yes	Animal study
994	Morsy		Yes	Animal study
995	Mohammadkhani		Yes	Review
996	Mohammadian		Yes	Animal study
997	Mohammad		Yes	Systemic review
998	Mishra		Yes	No inflammatory markers of interest
999	Milajerdi		Yes	Systemic review
1000	Miki		Yes	No statin control group
1001	Merdler		Yes	No inflammatory markers of interest
1002	Mehta		Yes	No inflammatory markers of interest
1003	Marelli		Yes	Review
1004	Marathe		Yes	Animal study
1005	Mani		Yes	Not an RCT
1006	Majeed		Yes	Animal study
1007	Macchi		Yes	No inflammatory markers of interest
1008	Ma		Yes	Not an RCT
1009	Lyubarova		Yes	No statin control group
1010	Lundwall		Yes	Not statin
1011	Lunder		Yes	Review
1012	Lourenco		Yes	Not statin
1013	Liu		Yes	Animal study
1014	Liu		Yes	Systemic review
1015	Liu		Yes	Animal study
1016	Lin		Yes	Animal study
1017	Lim		Yes	Animal study
1018	Lim		Yes	No control group
1019	Lei		Yes	Not an RCT
1020	Lee		Yes	Animal study
1021	Lee		Yes	Animal study
1022	Lanzillo		Yes	No inflammatory markers of interest
1023	Lacin		Yes	Animal study
1024	Kurihara		Yes	No inflammatory markers of interest
1025	Kumar		Yes	Short period
1026	Krysiak		Yes	Not an RCT
1027	Kitagawa		Yes	Not an RCT
1028	Kim		Yes	Animal study
1029	Karmaus		Yes	Short period
1030	Karimifar		Yes	RA patients (autoimmune)
1031	Kang		Yes	Not an RCT
1032	Kang		Yes	Not an RCT
1033	Kang		Yes	Not an RCT
1034	Kamal		Yes	Not an RCT
1035	Kalbolandi		Yes	Animal study
1036	Kalaivani		Yes	Animal study
1037	Kadhim		Yes	Not an RCT
1038	Jiang		Yes	Animal study
1039	Jameson		Yes	Cancer patients
1040	Jackowska		Yes	Genetic study
1041	Izawa-Ishizawa		Yes	Animal study
1042	Iqbal		Yes	Animal study
1043	Inagaki-Katashiba		Yes	No inflammatory markers of interest
1044	Ilmawati		Yes	Animal study
1045	Huang		Yes	Short period
1046	Hijazi		Yes	No inflammatory markers of interest
1047	Hasan		Yes	Short period
1048	Hareedy		Yes	Animal study
1049	Han		Yes	Animal study
1050	Gupta		Yes	Systemic review
1051	Gupta		Yes	Not statin
1052	Guo		Yes	Animal study
1053	Guo		Yes	Animal study
1054	Grinspoon		Yes	Study protocol
1055	Gorabi		Yes	Not an RCT
1056	Giampietro		Yes	Review
1057	Ghorbani		Yes	Animal study
1058	Ghasemi		Yes	Cancer patients
1059	Ghareghani		Yes	Animal study
1060	Gebhardt		Yes	Review
1061	Gasparotto		Yes	Animal study
1062	Gao		Yes	Animal study
1063	Francescon		Yes	Not statin
1064	Forster		Yes	Autoimmune patients
1065	Fang		Yes	Animal study
1066	Faissner		Yes	Review
1067	Faissner		Yes	Autoimmune patients
1068	Esmaeilzadeh		Yes	Study protocol
1069	Elseweidy		Yes	Animal study
1070	Elkady		Yes	Animal study
1071	El-Seweidy		Yes	Animal study
1072	El-Achkar		Yes	Animal study
1073	El Kamari		Yes	No inflammatory markers of interest
1074	Eken		Yes	Not statin
1075	Dziegielewska-Gesiak		Yes	No inflammatory markers of interest
1076	Deng		Yes	No control group
1077	Demer		Yes	Review
1078	de Miranda		Yes	Animal study
1079	Danni		Yes	Not statin
1080	Dai		Yes	Not statin
1081	Daga		Yes	Not an RCT
1082	Cosar		Yes	Animal study
1083	Chin		Yes	Review
1084	Chen		Yes	Animal study
1085	Chen		Yes	No inflammatory markers of interest
1086	Chen		Yes	Systemic review
1087	Chen		Yes	Review
1088	Chen		Yes	Animal study
1089	Chang		Yes	Short period
1090	Cetin		Yes	Not an RCT
1091	Cao		Yes	Not an RCT
1092	Buck		Yes	Review
1093	Brownfoot		Yes	Not an RCT
1094	Borge		Yes	Autoimmune patients
1095	Bonaparte		Yes	Animal study
1096	Billington		Yes	No control group
1097	Bhushan		Yes	Animal study
1098	Bedimo		Yes	Not an RCT
1099	Baram		Yes	Short period
1100	Avgustinovich		Yes	Not statin
1101	Atef		Yes	Animal study
1102	Arafa		Yes	Animal study
1103	Amariei		Yes	Review
1104	Aly		Yes	Animal study
1105	Alhamdi		Yes	Not an RCT
1106	Al-Kuraishy		Yes	Animal study
1107	Akinkuolie		Yes	Not an RCT
1108	Aijack		Yes	Not statin
1109	Acharya		Yes	Genetic study
1110	Abd Allah		Yes	Short period
1111	Abbas		Yes	Not an RCT
1112	Zhang		Yes	Animal study
1113	Yu		Yes	Animal study
1114	Yang		Yes	Animal study
1115	Yan		Yes	Animal study
1116	Wang		Yes	Animal study
1117	Sun		Yes	Animal study
1118	Rossignoli		Yes	Animal study
1119	Quintana-Pajaro		Yes	Animal study
1120	Liang		Yes	Animal study
1121	Li		Yes	Animal study
1122	Li		Yes	Animal study
1123	Li		Yes	Animal study
1124	Lestar		Yes	Animal study
1125	Leenders		Yes	Animal study
1126	Jha		Yes	Animal study
1127	de Paula		Yes	Animal study
1128	de Oliveira		Yes	Animal study
1129	Braga		Yes	Animal study
1130	Atrahimovich		Yes	Animal study
1131	Andalib		Yes	Animal study
1132	Zimmer		Yes	Animal study
1133	Yoo		Yes	Animal study
1134	Yang		Yes	Animal study
1135	Yan		Yes	Animal study
1136	Xuan		Yes	Animal study
1137	Xu		Yes	Animal study
1138	Wu		Yes	Animal study
1139	Wu		Yes	Animal study
1140	Wu		Yes	Animal study
1141	Wang		Yes	Animal study
1142	Tan		Yes	Animal study
1143	Santos		Yes	Animal study
1144	Rossignoli		Yes	Animal study
1145	Qian		Yes	Animal study
1146	Pinho-Ribeiro		Yes	Animal study
1147	Parolini		Yes	Animal study
1148	Pan		Yes	Animal study
1149	Pan		Yes	Animal study
1150	Pajohanfar		Yes	Animal study
1151	Matralis		Yes	Animal study
1152	Marinho		Yes	Animal study
1153	Luo		Yes	Animal study
1154	Lu		Yes	Animal study
1155	Liu		Yes	Animal study
1156	Li		Yes	Animal study
1157	Li		Yes	Animal study
1158	Lee		Yes	Animal study
1159	Katsuki		Yes	Animal study
1160	Kabel		Yes	Animal study
1161	Jiang		Yes	Animal study
1162	Huang		Yes	Animal study
1163	Hellberg		Yes	Animal study
1164	Han		Yes	Animal study
1165	Gonzalez-Herrera		Yes	Animal study
1166	Faghihi		Yes	Animal study
1167	Dumas		Yes	Animal study
1168	Doi		Yes	Animal study
1169	Cheon		Yes	Animal study
1170	Carroll		Yes	Animal study
1171	Berger		Yes	Animal study
1172	Ziros		Yes	Animal study
1173	Xu		Yes	Animal study
1174	Xiao		Yes	Animal study
1175	Wu		Yes	Animal study
1176	Wu		Yes	Animal study
1177	van der Geest		Yes	Animal study
1178	Tao		Yes	Animal study
1179	Roth		Yes	Animal study
1180	Qian		Yes	Animal study
1181	Pikoulis		Yes	Animal study
1182	Othman		Yes	Animal study
1183	Omodamiro		Yes	Animal study
1184	Mohammadian		Yes	Animal study
1185	Lei		Yes	Animal study
1186	Lee		Yes	Animal study
1187	Lai		Yes	Animal study
1188	Kim		Yes	Animal study
1189	Couturier		Yes	Animal study
1190	Blanquiceth		Yes	Animal study
1191	Azuma		Yes	Animal study
1192	Zhou		Yes	Animal study
1193	Zhong		Yes	Animal study
1194	Yang		Yes	Animal study
1195	Xu		Yes	Animal study
1196	Tie		Yes	Animal study
1197	Tang		Yes	Animal study
1198	Shibasaki		Yes	Animal study
1199	Rathouska		Yes	Animal study
1200	Rahal		Yes	Animal study
1201	Poulsen		Yes	Animal study
1202	Manitsopoulos		Yes	Animal study
1203	Lin		Yes	Animal study
1204	Kessinger		Yes	Animal study
1205	Kandeel		Yes	Animal study
1206	Jia		Yes	Animal study
1207	Gupta		Yes	Animal study
1208	Gu		Yes	Animal study
1209	Ghosh		Yes	Animal study
1210	Fernandez-Laso		Yes	Animal study
1211	Escudero		Yes	Animal study
1212	Chiang		Yes	Animal study
1213	Cheng		Yes	Animal study
1214	Chen		Yes	Animal study
1215	Ajamieh		Yes	Animal study
1216	Wu		Yes	Animal study
1217	Wicks		Yes	Animal study
1218	Wei		Yes	Animal study
1219	Weber		Yes	Animal study
1220	Simon		Yes	Animal study
1221	Robinson		Yes	Animal study
1222	Razavian		Yes	Animal study
1223	Pugliese		Yes	Animal study
1224	Nie		Yes	Animal study
1225	Neha		Yes	Animal study
1226	Moustardas		Yes	Animal study
1227	Meyers		Yes	Animal study
1228	Lu		Yes	Animal study
1229	Lobato		Yes	Animal study
1230	Li		Yes	Animal study
1231	Lee		Yes	Animal study
1232	Katsuki		Yes	Animal study
1233	Gottschalk		Yes	Animal study
1234	Froushani		Yes	Animal study
1235	Firinci		Yes	Animal study
1236	Ferreira		Yes	Animal study
1237	Broisat		Yes	Animal study
1238	Yang		Yes	Animal study
1239	Yang		Yes	Animal study
1240	Wyatt		Yes	Animal study
1241	Wilson		Yes	Animal study
1242	Weiss		Yes	Animal study
1243	Uyy		Yes	Animal study
1244	Tajiri		Yes	Animal study
1245	Stansfield		Yes	Animal study
1246	Shon		Yes	Animal study
1247	Shin		Yes	Animal study
1248	Patterson		Yes	Animal study
1249	Mouawad		Yes	Animal study
1250	Mork		Yes	Animal study
1251	Mohammed		Yes	Animal study
1252	Merscher-Gomez		Yes	Animal study
1253	Lin		Yes	Animal study
1254	Liao		Yes	Animal study
1255	Kuhnast		Yes	Animal study
1256	Khanicheh		Yes	Animal study
1257	Khan		Yes	Animal study
1258	Kesh		Yes	Animal study
1259	Kabel		Yes	Animal study
1260	Jin		Yes	Animal study
1261	Fang		Yes	Animal study
1262	Dormoi		Yes	Animal study
1263	Berbee		Yes	Animal study
1264	Araujo		Yes	Animal study
1265	Ahn		Yes	Animal study
1266	Zhu		Yes	Animal study
1267	Xu		Yes	Animal study
1268	Vandebriel		Yes	Animal study
1269	Reis		Yes	Animal study
1270	Radigan		Yes	Animal study
1271	Pallebage-Gamarallage		Yes	Animal study
1272	Ohsawa		Yes	Animal study
1273	Mohammed		Yes	Animal study
1274	Meng		Yes	Animal study
1275	Liu		Yes	Animal study
1276	Li		Yes	Animal study
1277	Lee		Yes	Animal study
1278	Korolenko		Yes	Animal study
1279	Kirwan		Yes	Animal study
1280	Kesim		Yes	Animal study
1281	Kameda		Yes	Animal study
1282	Jaiswal		Yes	Animal study
1283	Indraswari		Yes	Animal study
1284	Huang		Yes	Animal study
1285	Grommes		Yes	Animal study
1286	Gierman		Yes	Animal study
1287	Fujimoto		Yes	Animal study
1288	Esposito		Yes	Animal study
1289	Chen		Yes	Animal study
1290	Boyd		Yes	Animal study
1291	Bourdon		Yes	Animal study
1292	Basraon		Yes	Animal study
1293	Adami		Yes	Animal study
1294	Abe		Yes	Animal study
1295	van der Hoorn		Yes	Animal study
1296	Takano		Yes	Animal study
1297	Shin		Yes	Animal study
1298	Shen		Yes	Animal study
1299	Robinson		Yes	Animal study
1300	Park		Yes	Animal study
1301	McDowell		Yes	Animal study
1302	Matsuura		Yes	Animal study
1303	Li		Yes	Animal study
1304	Lei		Yes	Animal study
1305	Lee		Yes	Animal study
1306	Koh		Yes	Animal study
1307	Huang		Yes	Animal study
1308	Hoving		Yes	Animal study
1309	Holzhauser		Yes	Animal study
1310	Hagita		Yes	Animal study
1311	Ferraro		Yes	Animal study
1312	Conklin		Yes	Animal study
1313	Bot		Yes	Animal study
1314	Altintas		Yes	Animal study
1315	Aktunc		Yes	Animal study
1316	Zhang		Yes	Animal study
1317	Zeki		Yes	Animal study
1318	Wang		Yes	Animal study
1319	Qureshi		Yes	Animal study
1320	Lorusso		Yes	Animal study
1321	Li		Yes	Animal study
1322	Kim		Yes	Animal study
1323	Joo		Yes	Animal study
1324	Hoekstra		Yes	Animal study
1325	Furuya		Yes	Animal study
1326	Eller		Yes	Animal study
1327	Coimbra		Yes	Animal study
1328	Bursill		Yes	Animal study
1329	Bereswill		Yes	Animal study
1330	Yang		Yes	Animal study
1331	Winkler		Yes	Animal study
1332	van der Hoorn		Yes	Animal study
1333	Slotta		Yes	Animal study
1334	Shen		Yes	Animal study
1335	Sharyo		Yes	Animal study
1336	Phoon		Yes	Animal study
1337	Navab		Yes	Animal study
1338	Nakamura		Yes	Animal study
1339	Nachtigal		Yes	Animal study
1340	Lloyd		Yes	Animal study
1341	Li		Yes	Animal study
1342	Imamura		Yes	Animal study
1343	Handattu		Yes	Animal study
1344	Gross		Yes	Animal study
1345	Zhou		Yes	Animal study
1346	Zhang		Yes	Animal study
1347	Yokoyama		Yes	Animal study
1348	Tang		Yes	Animal study
1349	Rodriguez-Vita		Yes	Animal study
1350	Park		Yes	Animal study
1351	Ou		Yes	Animal study
1352	Nachtigal		Yes	Animal study
1353	Luccanini		Yes	Animal study
1354	Kanagarajan		Yes	Animal study
1355	de Haan		Yes	Animal study
1356	Clarke		Yes	Animal study
1357	Calkin		Yes	Animal study
1358	Abe		Yes	Animal study
1359	Yasui		Yes	Animal study
1360	Wang		Yes	Animal study
1361	van der Hoorn		Yes	Animal study
1362	Shirakawa		Yes	Animal study
1363	Schramm		Yes	Animal study
1364	Monetti		Yes	Animal study
1365	Momi		Yes	Animal study
1366	Liu		Yes	Animal study
1367	Yao		Yes	Animal study
1368	Stuve		Yes	Animal study
1369	Naito		Yes	Animal study
1370	Christensen		Yes	Animal study
1371	Weinberg		Yes	Animal study
1372	Thomas		Yes	Animal study
1373	Stein		Yes	Animal study
1374	Ledesma		Yes	Animal study
1375	Gegg		Yes	Animal study
1376	McKay		Yes	Animal study
1377	Jukema		Yes	Animal study
1378	Chen		Yes	Animal study
1379	Wan		Yes	Animal study
1380	Hakamada-Taguchi		Yes	Animal study
1381	Ferrara		Yes	Animal study
1382	Delsing		Yes	Animal study
1383	Bea		Yes	Animal study
1384	Thylin,		Yes	Animal study
1385	Schonbeck		Yes	Animal study
1386	Arita		Yes	Animal study
1387	Sparrow		Yes	Animal study
1388	Scalia		Yes	Animal study
1389	Mohrschladt		Yes	Animal study
1390	Endres		Yes	Animal study
1391	de Bont		Yes	Animal study
1392	Tavares		Yes	Animal study
1393	Taylor		Yes	Animal study
1394	Patras		Yes	Animal study
1395	Shoeb		Yes	Animal study
1396	Pihl-Jensen		Yes	Animal study
1397	Blankier		Yes	Animal study
1398	Araujo		Yes	Animal study
1399	Yoon		Yes	Animal study
1400	Yang		Yes	Animal study
1401	Lu		Yes	Animal study
1402	Chansrichavala		Yes	Animal study
1403	Shyamsundar		Yes	Animal study
1404	Chansrichavala		Yes	Animal study
1405	Weber		Yes	Animal study
1406	Frigerio		Yes	Animal study
1407	Shimizu		Yes	Animal study
1408	Zhou		Yes	Animal study
1409	Zhang		Yes	Animal study
1410	Zhang		Yes	Animal study
1411	Zhang,		Yes	Animal study
1412	Zeng		Yes	Animal study
1413	Zanchet		Yes	Animal study
1414	Zaazaa		Yes	Animal study
1415	Yorulmaz		Yes	Animal study
1416	Yang		Yes	Animal study
1417	Wu		Yes	Animal study
1418	Wang		Yes	Animal study
1419	Wang		Yes	Animal study
1420	Udomkasemsab		Yes	Animal study
1421	Trujillo-Rangel		Yes	Animal study
1422	Tripathi		Yes	Animal study
1423	Tanta		Yes	Animal study
1424	Rocha		Yes	Animal study
1425	Ozdogan		Yes	Animal study
1426	Nikolic		Yes	Animal study
1427	Mansouri		Yes	Animal study
1428	Liu		Yes	Animal study
1429	Li		Yes	Animal study
1430	Kanno		Yes	Animal study
1431	Ichimura		Yes	Animal study
1432	Hua		Yes	Animal study
1433	Heriansyah		Yes	Animal study
1434	Hasanvand		Yes	Animal study
1435	Hamzeh		Yes	Animal study
1436	Hamzeh		Yes	Animal study
1437	Gou		Yes	Animal study
1438	Fan		Yes	Animal study
1439	El-Kharashi		Yes	Animal study
1440	Ekinci		Yes	Animal study
1441	Einbond		Yes	Animal study
1442	Einbond		Yes	Animal study
1443	Du		Yes	Animal study
1444	Diao		Yes	Animal study
1445	Coelho		Yes	Animal study
1446	Braun		Yes	Animal study
1447	Bimbova		Yes	Animal study
1448	Bao		Yes	Animal study
1449	Alagic-Dzambic		Yes	Animal study
1450	Zhou		Yes	Animal study
1451	Zhang		Yes	Animal study
1452	Yue		Yes	Animal study
1453	Yu		Yes	Animal study
1454	Yorulmaz		Yes	Animal study
1455	Yao		Yes	Animal study
1456	Yang		Yes	Animal study
1457	Willett		Yes	Animal study
1458	Wiggers		Yes	Animal study
1459	Wang		Yes	Animal study
1460	Varga		Yes	Animal study
1461	Swerts		Yes	Animal study
1462	Sun		Yes	Animal study
1463	Santos		Yes	Animal study
1464	Pashaie		Yes	Animal study
1465	Park		Yes	Animal study
1466	Messora		Yes	Animal study
1467	Meireles		Yes	Animal study
1468	Mansouri		Yes	Animal study
1469	Liu		Yes	Animal study
1470	Li		Yes	Animal study
1471	Lee		Yes	Animal study
1472	Kooti		Yes	Animal study
1473	Kirzioglu		Yes	Animal study
1474	Kebapcilar		Yes	Animal study
1475	Ke		Yes	Animal study
1476	Janic		Yes	Animal study
1477	He		Yes	Animal study
1478	Han		Yes	Animal study
1479	Fu		Yes	Animal study
1480	El-Dessouki		Yes	Animal study
1481	Cheng		Yes	Animal study
1482	Bayatmakoo		Yes	Animal study
1483	Bayatmakoo		Yes	Animal study
1484	Al-Rasheed		Yes	Animal study
1485	Al-Muzafar		Yes	Animal study
1486	Ahmed		Yes	Animal study
1487	Zhang		Yes	Animal study
1488	Yang		Yes	Animal study
1489	Xiang		Yes	Animal study
1490	Wu		Yes	Animal study
1491	Wei		Yes	Animal study
1492	Wang		Yes	Animal study
1493	Wang		Yes	Animal study
1494	Turer		Yes	Animal study
1495	Skop		Yes	Animal study
1496	Reichert		Yes	Animal study
1497	Qian		Yes	Animal study
1498	Pozzo		Yes	Animal study
1499	Ouk		Yes	Animal study
1500	Mountney		Yes	Animal study
1501	Mocelin		Yes	Animal study
1502	Mallick		Yes	Animal study
1503	Li		Yes	Animal study
1504	Kusmiati		Yes	Animal study
1505	Jing		Yes	Animal study
1506	Jaikumkao		Yes	Animal study
1507	Jaikumkao		Yes	Animal study
1508	Ihori		Yes	Animal study
1509	Hu		Yes	Animal study
1510	Hemmeti		Yes	Animal study
1511	He		Yes	Animal study
1512	Goodarzi		Yes	Animal study
1513	Garg		Yes	Animal study
1514	Fu		Yes	Animal study
1515	Elseweidy		Yes	Animal study
1516	Chang		Yes	Animal study
1517	Campos-Martorell		Yes	Animal study
1518	Bradley		Yes	Animal study
1519	Birnbaum		Yes	Animal study
1520	Atteya		Yes	Animal study
1521	Al-Rasheed		Yes	Animal study
1522	Zhu		Yes	Animal study
1523	Zheng		Yes	Animal study
1524	Zhao		Yes	Animal study
1525	Zhang		Yes	Animal study
1526	Zhang		Yes	Animal study
1527	Yu		Yes	Animal study
1528	Yida		Yes	Animal study
1529	Yang		Yes	Animal study
1530	Yang		Yes	Animal study
1531	Xia		Yes	Animal study
1532	Sun		Yes	Animal study
1533	Sun		Yes	Animal study
1534	Mustafa		Yes	Animal study
1535	McGown		Yes	Animal study
1536	Mason		Yes	Animal study
1537	Macedo		Yes	Animal study
1538	Kumar		Yes	Animal study
1539	Koc		Yes	Animal study
1540	Keshk		Yes	Animal study
1541	Kabel		Yes	Animal study
1542	Heeba		Yes	Animal study
1543	He		Yes	Animal study
1544	Elmadbouh		Yes	Animal study
1545	Deng		Yes	Animal study
1546	Davis		Yes	Animal study
1547	Chong		Yes	Animal study
1548	Campos		Yes	Animal study
1549	Brooks		Yes	Animal study
1550	Boiati		Yes	Animal study
1551	Ahmed		Yes	Animal study
1552	Aboul-Fotouh		Yes	Animal study
1553	Yildiz		Yes	Animal study
1554	Xu		Yes	Animal study
1555	Xu		Yes	Animal study
1556	Wang		Yes	Animal study
1557	Wang		Yes	Animal study
1558	Wang		Yes	Animal study
1559	Uekawa		Yes	Animal study
1560	Soner		Yes	Animal study
1561	Simsek		Yes	Animal study
1562	Simko		Yes	Animal study
1563	Qadir		Yes	Animal study
1564	Oishi		Yes	Animal study
1565	Nacar		Yes	Animal study
1566	Malekinejad		Yes	Animal study
1567	Machado		Yes	Animal study
1568	Luo		Yes	Animal study
1569	Lin		Yes	Animal study
1570	Li		Yes	Animal study
1571	Lehnen		Yes	Animal study
1572	Jin		Yes	Animal study
1573	Dursun		Yes	Animal study
1574	Dolkart		Yes	Animal study
1575	Devi		Yes	Animal study
1576	De los Reyes		Yes	Animal study
1577	Chen		Yes	Animal study
1578	Camara-Lemarroy		Yes	Animal study
1579	Burma		Yes	Animal study
1580	Assmann		Yes	Animal study
1581	Ashraf		Yes	Animal study
1582	Abdel-Zaher		Yes	Animal study
1583	Zhu		Yes	Animal study
1584	Zhang		Yes	Animal study
1585	Zhang		Yes	Animal study
1586	Yang		Yes	Animal study
1587	Xue		Yes	Animal study
1588	Wang		Yes	Animal study
1589	Tokuhara		Yes	Animal study
1590	Strobl		Yes	Animal study
1591	Price		Yes	Animal study
1592	Okada		Yes	Animal study
1593	Nam		Yes	Animal study
1594	Mourad		Yes	Animal study
1595	Malekinejad		Yes	Animal study
1596	Lunder		Yes	Animal study
1597	Lim		Yes	Animal study
1598	Kumar		Yes	Animal study
1599	Khaliq		Yes	Animal study
1600	Hughes		Yes	Animal study
1601	Demir		Yes	Animal study
1602	de Araujo		Yes	Animal study
1603	Al-Doaiss		Yes	Animal study
1604	Al-Ani		Yes	Animal study
1605	Zhang		Yes	Animal study
1606	Zaitone		Yes	Animal study
1607	Yen		Yes	Animal study
1608	Yen		Yes	Animal study
1609	Tomazoni		Yes	Animal study
1610	Stolf		Yes	Animal study
1611	Qiu		Yes	Animal study
1612	Parveen		Yes	Animal study
1613	Parada		Yes	Animal study
1614	Olteanu		Yes	Animal study
1615	Mazzei		Yes	Animal study
1616	Lalountas		Yes	Animal study
1617	Jiang		Yes	Animal study
1618	Hoeger		Yes	Animal study
1619	Du		Yes	Animal study
1620	Chiba		Yes	Animal study
1621	Bracht		Yes	Animal study
1622	Al-Otaibi		Yes	Animal study
1623	Abdin		Yes	Animal study
1624	Zhao		Yes	Animal study
1625	Yang		Yes	Animal study
1626	Yan		Yes	Animal study
1627	von Heesen		Yes	Animal study
1628	Vila		Yes	Animal study
1629	Suh		Yes	Animal study
1630	Song		Yes	Animal study
1631	Miyaki		Yes	Animal study
1632	Mehrdad		Yes	Animal study
1633	Malik		Yes	Animal study
1634	Ma		Yes	Animal study
1635	Li		Yes	Animal study
1636	Kalonia		Yes	Animal study
1637	Hsieh		Yes	Animal study
1638	Girardi		Yes	Animal study
1639	Chuang		Yes	Animal study
1640	Cai		Yes	Animal study
1641	Belli		Yes	Animal study
1642	Aktas		Yes	Animal study
1643	Zoja		Yes	Animal study
1644	Yenicerioglu		Yes	Animal study
1645	Xue		Yes	Animal study
1646	Xu		Yes	Animal study
1647	Xie		Yes	Animal study
1648	Wang		Yes	Animal study
1649	Tawfik		Yes	Animal study
1650	Shunmugavel		Yes	Animal study
1651	Relja		Yes	Animal study
1652	McGown		Yes	Animal study
1653	Lu		Yes	Animal study
1654	Lee		Yes	Animal study
1655	Kuznetsova		Yes	Animal study
1656	Hoscan		Yes	Animal study
1657	Gurpinar		Yes	Animal study
1658	Gomez-Garre		Yes	Animal study
1659	Geng		Yes	Animal study
1660	Dantas		Yes	Animal study
1661	Cho		Yes	Animal study
1662	Chen		Yes	Animal study
1663	Chang		Yes	Animal study
1664	Bae		Yes	Animal study
1665	Afergan		Yes	Animal study
1666	Yilmaz		Yes	Animal study
1667	Yildiz		Yes	Animal study
1668	Torrens		Yes	Animal study
1669	Sun		Yes	Animal study
1670	Rai		Yes	Animal study
1671	Polenova		Yes	Animal study
1672	Pienaar		Yes	Animal study
1673	Nyan		Yes	Animal study
1674	Nezic		Yes	Animal study
1675	Lin		Yes	Animal study
1676	Li		Yes	Animal study
1677	Lee		Yes	Animal study
1678	Heeba		Yes	Animal study
1679	Dery		Yes	Animal study
1680	Chang		Yes	Animal study
1681	Cakmak		Yes	Animal study
1682	Zhou		Yes	Animal study
1683	Zhang		Yes	Animal study
1684	Zhang		Yes	Animal study
1685	Tarhzaoui		Yes	Animal study
1686	Szarszoi		Yes	Animal study
1687	Liu		Yes	Animal study
1688	Charles-Schoeman		Yes	Animal study
1689	Zhang		Yes	Animal study
1690	Yin		Yes	Animal study
1691	Shao		Yes	Animal study
1692	Ozacmak		Yes	Animal study
1693	Kohno		Yes	Animal study
1694	Kang		Yes	Animal study
1695	Kang		Yes	Animal study
1696	Iseri		Yes	Animal study
1697	Demirbilek		Yes	Animal study
1698	Chen		Yes	Animal study
1699	Brymora		Yes	Animal study
1700	Zeinstra		Yes	Animal study
1701	Tian		Yes	Animal study
1702	Smetanina		Yes	Animal study
1703	Loch		Yes	Animal study
1704	Lecian		Yes	Animal study
1705	Kalyanasundaram		Yes	Animal study
1706	Jahovic		Yes	Animal study
1707	Huang		Yes	Animal study
1708	Dillon		Yes	Animal study
1709	Vieira		Yes	Animal study
1710	Pannu		Yes	Animal study
1711	Moya		Yes	Animal study
1712	Miao		Yes	Animal study
1713	Liu		Yes	Animal study
1714	Joyce		Yes	Animal study
1715	Schaefer		Yes	Animal study
1716	Rodriguez-Iturbe		Yes	Animal study
1717	Pokrovskaya		Yes	Animal study
1718	Lu		Yes	Animal study
1719	Lu		Yes	Animal study
1720	Giusti-Paiva		Yes	Animal study
1721	Pokrovskaya		Yes	Animal study
1722	Naidu		Yes	Animal study
1723	Muscaritoli		Yes	Animal study
1724	Mendoza		Yes	Animal study
1725	Zoja		Yes	Animal study
1726	Noa		Yes	Animal study
1727	Nishimura		Yes	Animal study
1728	Ji		Yes	Animal study
1729	Horimoto		Yes	Animal study
1730	Joyce		Yes	Animal study
1731	Egashira		Yes	Animal study
1732	Gratsiansky		Yes	Animal study
1733	Kwak		Yes	Animal study
1734	Smith		Yes	Animal study
1735	Spagnuolo		Yes	Animal study
1736	Ruchel,		Yes	Animal study
1737	Gholamine		Yes	Animal study
1738	El-Mahdy		Yes	Animal study
1739	Ahmed		Yes	Animal study
1740	Salaets		Yes	Animal study
1741	Chen		Yes	Animal study
1742	Alfarisi		Yes	Animal study
1743	Yu		Yes	Animal study
1744	Sun		Yes	Animal study
1745	Majeed		Yes	Animal study
1746	Lee		Yes	Animal study
1747	Gasparotto		Yes	Animal study
1748	Elseweidy		Yes	Animal study
1749	El-Seweidy		Yes	Animal study
1750	Zhang		Yes	Animal study
1751	Wang		Yes	Animal study
1752	Huang		Yes	Animal study
1753	Zhang		Yes	Animal study
1754	Shabiti		Yes	Animal study
1755	Pauchard		Yes	Animal study
1756	Lin		Yes	Animal study
1757	Kardes		Yes	Animal study
1758	Kanshana		Yes	Animal study
1759	Huang		Yes	Animal study
1760	Goto		Yes	Animal study
1761	Feng		Yes	Animal study
1762	Brinjikji		Yes	Animal study
1763	Abdali		Yes	Animal study
1764	Zhang		Yes	Animal study
1765	Yang		Yes	Animal study
1766	Rather		Yes	Animal study
1767	Park		Yes	Animal study
1768	Lin		Yes	Animal study
1769	Feng		Yes	Animal study
1770	El-Sheakh		Yes	Animal study
1771	Zhong		Yes	Animal study
1772	Xue		Yes	Animal study
1773	Wang		Yes	Animal study
1774	Wang		Yes	Animal study
1775	Liu		Yes	Animal study
1776	Li		Yes	Animal study
1777	El-Sheakh		Yes	Animal study
1778	Baetta		Yes	Animal study
1779	Zhao		Yes	Animal study
1780	Wang		Yes	Animal study
1781	Sun		Yes	Animal study
1782	Ishino		Yes	Animal study
1783	Huo		Yes	Animal study
1784	Fang		Yes	Animal study
1785	Armstrong		Yes	Animal study
1786	Al Batran		Yes	Animal study
1787	Zhang		Yes	Animal study
1788	Xue		Yes	Animal study
1789	Wei		Yes	Animal study
1790	Qu		Yes	Animal study
1791	Millon		Yes	Animal study
1792	Khademi		Yes	Animal study
1793	Du		Yes	Animal study
1794	Baetta		Yes	Animal study
1795	Zhou		Yes	Animal study
1796	Yin		Yes	Animal study
1797	Vucic		Yes	Animal study
1798	Miyata		Yes	Animal study
1799	Mastoraki		Yes	Animal study
1800	Giannarelli		Yes	Animal study
1801	Dong		Yes	Animal study
1802	Bai		Yes	Animal study
1803	Zhao		Yes	Animal study
1804	Yang		Yes	Animal study
1805	Subramaniam		Yes	Animal study
1806	Li		Yes	Animal study
1807	Lei		Yes	Animal study
1808	Houssen		Yes	Animal study
1809	Zhou		Yes	Animal study
1810	Ren		Yes	Animal study
1811	Murty		Yes	Animal study
1812	Laszlo		Yes	Animal study
1813	Duan		Yes	Animal study
1814	Zhang		Yes	Animal study
1815	Zhang		Yes	Animal study
1816	Qiao		Yes	Animal study
1817	Liu		Yes	Animal study
1818	Lin		Yes	Animal study
1819	Lapchak		Yes	Animal study
1820	Heeba		Yes	Animal study
1821	Ge		Yes	Animal study
1822	Chen		Yes	Animal study
1823	Martin-Ventura		Yes	Animal study
1824	Liu		Yes	Animal study
1825	Fujimoto		Yes	Animal study
1826	Li		Yes	Animal study
1827	Corti		Yes	Animal study
1828	Waters		Yes	Animal study
1829	Collin		Yes	Animal study
1830	Zhao		Yes	Animal study
1831	Nicholls		Yes	Animal study
1832	Corti		Yes	Animal study
1833	Zhao		Yes	Animal study
1834	Oubina		Yes	Animal study
1835	Mitani		Yes	Animal study
1836	Hernandez-Presa		Yes	Animal study
1837	Herdeg		Yes	Animal study
1838	Rajamannan		Yes	Animal study
1839	Hernandez-Presa		Yes	Animal study
1840	Bustos		Yes	Animal study
1841	Majeed		Yes	Animal study
1842	Matthan		Yes	Animal study
1843	Su		Yes	Animal study
1844	Fu		Yes	Animal study
1845	Su		Yes	Animal study
1846	Sim		Yes	Animal study
1847	Eirin		Yes	Animal study
1848	Janic		Yes	Animal study
1849	Zhang		Yes	Animal study
1850	Busnelli		Yes	Animal study
1851	Cho		Yes	Animal study
1852	Vilahur		Yes	Animal study
1853	Mohler		Yes	Animal study
1854	Ebdrup		Yes	Animal study
1855	Sattler		Yes	Animal study
1856	Scheller		Yes	Animal study
1857	Lee		Yes	Animal study
1858	Gazda		Yes	Animal study
1859	Cunningham		Yes	Animal study
1860	Melo		Yes	Animal study
1861	Morris		Yes	Animal study
1862	Zaca		Yes	Animal study
1863	Rush		Yes	Animal study
1864	Glinska		Yes	Animal study
1865	Funk		Yes	Animal study
1866	Shiroshita-Takeshita		Yes	Animal study
1867	Kumagai		Yes	Animal study
1868	Hartman		Yes	Animal study
1869	Zeybek		Yes	Review
1870	Zeki		Yes	Review
1871	Verdoodt,		Yes	Review
1872	Verdoodt		Yes	Review
1873	Sudharshan		Yes	Review
1874	Soulaidopoulos		Yes	Review
1875	So		Yes	Review
1876	Reklou		Yes	Review
1877	Putzu		Yes	Review
1878	Panahi		Yes	Review
1879	Nomura		Yes	Review
1880	Mosepele		Yes	Review
1881	Mills		Yes	Review
1882	Lupu		Yes	Review
1883	Li		Yes	Review
1884	Karim		Yes	Review
1885	Iannelli		Yes	Review
1886	Holl		Yes	Review
1887	Hjelmesaeth		Yes	Review
1888	Herran		Yes	Review
1889	He		Yes	Review
1890	Gholipour		Yes	Review
1891	Feng		Yes	Review
1892	Derosa		Yes	Review
1893	De Angelis		Yes	Review
1894	Ciotti		Yes	Review
1895	Bradbury		Yes	Review
1896	Borow		Yes	Review
1897	Bertl		Yes	Review
1898	Baldassari		Yes	Review
1899	Bahrami		Yes	Review
1900	Andrade		Yes	Review
1901	Zou		Yes	Review
1902	Zhen-Han		Yes	Review
1903	Zhang		Yes	Review
1904	Vogiatzi		Yes	Review
1905	Vavuranakis		Yes	Review
1906	Van Wyhe		Yes	Review
1907	Sinjab		Yes	Review
1908	Shah		Yes	Review
1909	Schierwagen		Yes	Review
1910	Saravi		Yes	Review
1911	Rong		Yes	Review
1912	Ramessur		Yes	Review
1913	Omar		Yes	Review
1914	Mooradian		Yes	Review
1915	Maggi		Yes	Review
1916	Lampropoulos		Yes	Review
1917	Kitrou		Yes	Review
1918	Honore		Yes	Review
1919	Heinz		Yes	Review
1920	Hachem		Yes	Review
1921	Garshick		Yes	Review
1922	Fujisue		Yes	Review
1923	Eftekharpour		Yes	Review
1924	Drakopoulou		Yes	Review
1925	Diamantis		Yes	Review
1926	Dawe		Yes	Review
1927	Chastain		Yes	Review
1928	Batais		Yes	Review
1929	Apostu		Yes	Review
1930	Al-Gobari		Yes	Review
1931	Agbalalah		Yes	Review
1932	Xiong		Yes	Review
1933	Whitehorn		Yes	Review
1934	Wang,		Yes	Review
1935	Steinman		Yes	Review
1936	Smith		Yes	Review
1937	Sahebkar		Yes	Review
1938	Sahebkar		Yes	Review
1939	Sahebkar		Yes	Review
1940	Sahebkar		Yes	Review
1941	Sahebkar		Yes	Review
1942	Sahebkar		Yes	Review
1943	Sahebkar		Yes	Review
1944	Rahal		Yes	Review
1945	Peh,		Yes	Review
1946	Patel		Yes	Review
1947	Nayer		Yes	Review
1948	Naerr		Yes	Review
1949	Musset,		Yes	Review
1950	Moss		Yes	Review
1951	Ladak		Yes	Review
1952	Jung		Yes	Review
1953	Howard		Yes	Review
1954	Harris		Yes	Review
1955	Fonseca		Yes	Review
1956	Decard		Yes	Review
1957	Costa		Yes	Review
1958	Chrusciel,		Yes	Review
1959	Candido		Yes	Review
1960	Bonsu		Yes	Review
1961	Bedi		Yes	Review
1962	Barakat		Yes	Review
1963	Banach		Yes	Review
1964	Aktas		Yes	Review
1965	Agouridis		Yes	Review
1966	Yang		Yes	Review
1967	Xing		Yes	Review
1968	Vazquez-Herrera		Yes	Review
1969	Tremoulet		Yes	Review
1970	Sun		Yes	Review
1971	Saisho		Yes	Review
1972	Sahebkar		Yes	Review
1973	Rose		Yes	Review
1974	Pavlic		Yes	Review
1975	Ontaneda		Yes	Review
1976	Markel		Yes	Review
1977	Lewicki		Yes	Review
1978	Kuhn		Yes	Review
1979	Krishna		Yes	Review
1980	Kones		Yes	Review
1981	Kamath		Yes	Review
1982	Hao		Yes	Review
1983	Goh		Yes	Review
1984	Estanislau		Yes	Review
1985	de Waal		Yes	Review
1986	Borkar		Yes	Review
1987	Yoon		Yes	Review
1988	Wul		Yes	Review
1989	Wan		Yes	Review
1990	Tousoulis		Yes	Review
1991	Tettey		Yes	Review
1992	Siegel		Yes	Review
1993	Rosenson		Yes	Review
1994	Rosa		Yes	Review
1995	Mihos		Yes	Review
1996	Mehrbod		Yes	Review
1997	Maki		Yes	Review
1998	Liu		Yes	Review
1999	Katsiki		Yes	Review
[truncated: 4,515 more rows]
