# Supplementary material for: Impact of statins as immune-modulatory agents on inflammatory markers in adults with chronic diseases: A systematic review and meta-analysis
Source: PLoS One. 2025 May 29;20(5):e0323749. doi: 10.1371/journal.pone.0323749 (PMC12121830; doi:10.1371/journal.pone.0323749)
Supplement: S2 Table — n = participant number, LDL-C = Low-Density Lipoprotein-Cholesterol, HDL = High-Density Lipoprotein, TG = Triglycerides, TC = Total Cholesterol, CRP = C-Reactive Protein, IL = Interleukin, sCD = soluble Cluster of Differentiation, TNF-α = Tumour Necrosis Factor-alpha, NR = Not Reported. (XLSX) [file pone.0323749.s002.xlsx]

## Sheet: S2_Table
Total published NRS articles (n=30)	Year	Author	PMID	Title	Journal name and Impact Factor (IF)	Study Type	Comedication	Age (median/mean/range)	Gender Distribution	Race	Participant Condition	Total NRS data (n 48)	Statin	Dose	Duration	Lipid Profile Change (%)				CRP			Inflammatory Markers Change (%)
																LDL-C	TG	TC	HDL	CRP-Baseline	CRP-Statin	CRP Change (%)	IL-1β	IL-6	IL-8	sCD14	sCD16	TNF-α
1	2009	Baldassarre et al.	19171469	Markers of inflammation, thrombosis and endothelial activation correlate with carotid IMT regression in stable coronary disease after atorvastatin treatment	Nutrition, Metabolism & Cardiovascular Diseases, IF= 4.22	Cohort study	Aspirin, β-blockers, diuretics, low-dosage angiotensin-converting-enzyme inhibitors	57.5±8.1 years	F(15%):M(85%)	NR	Myocardial infarction	1	Atorvastatin (n=85)	20 mg/day	12 months	↓ 45	↓ 24	↓ 33	↑7	1.04 pg/ml	0.87pg/ml	↓ 16	NR	NR	NR	NR	NR	NR
2	2006	Kanadaşi et al.	17151816	The effect of early statin treatment on inflammation and cardiac events in acute coronary syndrome patients with low-density lipoprotein cholesterol	Heart Vessels, IF= 1.618	Open-label, case control study	Aspirin, heparin, nitrate, β-blockers, angiotensin-converting enzyme inhibitors	58.4 ± 9.5 years	F(13%):M(87%)	NR	Acute myocardial infarction	2	Atorvastatin (n=70)	40 mg/day	6 months	↓ 28.9	↓ 8.5	↓ 20	↑6.8	4.45 mg/l	0.58 mg/l	↓ 87	NR	NR	NR	NR	NR	NR
3	2006	Goicoechea et al.	17130267	Effects of Atorvastatin on Inflammatory and Fibrinolytic Parameters in Patients with Chronic Kidney Disease	American Society of Nephrology, IF= 9.274	Prospective controlled trial	Renin-angiotensin system blockers	66.2± 13.6 years	F(39%):M(61%)	NR	Chronic kidney disease	3	Atorvastatin (n=44)	20 mg/day	6 months	↓ 31	↓ 15	↓ 22	↓ 1.4	4.1 mg/l	2.9 mg/l	↓ 29.2	NR	NR	NR	NR	NR	NR
4	2005	Ghayour-Mobarhan et al.	16240674	Effect of statin therapy on serum trace element status in dyslipidaemic subjects	Journal of Trace Elements in Medicine and Biology, IF= 3.755	Case control study	Aspirin, β-blockers, angiotensin-converting enzyme inhibitors	45.3±5.5 years	F(22%):M(78%)	NR	Diabetic, Hypertensive	4	Atorvastatin (n=9)	10 mg/day	4 months	↓ 27.7	↓ 3.5	↓ 17	↓ 4	1.69 mg/l	0.85mg/l	↓ 49.7	NR	NR	NR	NR	NR	NR
								52.3±3.9 years	F(36%):M(64%)	NR		5	Simvastatin (n=11)			↓ 39	↓ 17	↓ 29	↑ 2.2	0.98 mg/l	0.75mg/l	↓ 23.4	NR	NR	NR	NR	NR	NR
5	2014	Yamasaki et al.	24586502	Comparison of efficacy of intensive versus mild pitavastatin therapy on lipid and inflammation biomarkers in hypertensive patients with dyslipidemia	PLoS ONE, IF= 3.24	Retrospective study	Progesterone	68.5 years	F(44%):M(56%)	Japanese	Hypertensive	6	Pitavastatin (n-34)	1 mg/day	3 months	↓27	↓7.4	↓ 18.6	↓3.5	0.9 mg/l	0.8 mg/l	↓ 11	NR	NR	NR	NR	NR	NR
								65.7 years	F(52%):M(48%)			7	Pitavastatin (n=29)	4 mg/day		↓42.6	↓7.9	↓27.3	↓8.7	0.9 mg/l	0.5 mg/l	↓ 44	NR	NR	NR	NR	NR	NR
								68.5 years	F(44%):M(56%)			8	Pitavastatin (n-34)	1 mg/day	6 months	↓ 26.5	↓ 15.6	↓20.4	↑ 5	0.9 mg/l	0.7 mg/l	↓ 22	NR	NR	NR	NR	NR	NR
								65.7 years	F(52%):M(48%)			9	Pitavastatin (n=29)	4 mg/day		↓ 47.3	↓ 18.8	↓32.5	↑ 5	0.9 mg/l	0.6 mg/l	↓ 33	NR	NR	NR	NR	NR	NR
6	2012	Kirmizis et al.	22950641	The effects of vitamin E-coated membrane dialyzer compared to simvastatin in patients on chronic hemodialysis	Renal Failure, IF= 1.985	Prospective, crossover study	Standard chronic hemodialysis threapy	18–85 years	NR	NR	Chronic hemodialysis disease	10	Simvastatin (n=5)	10 mg/day	6 months	↓36	↓31.6	↓29	↑ 2.5	7.9 mg/l	3.3mg/l	↓58	NR	NR	NR	NR	NR	NR
7	2012	Matsubara et al.	22884685	Impact of pitavastatin on high-sensitivity C-reactive protein and adiponectin in hypercholesterolemic patients with the metabolic syndrome: the PREMIUM Study	Journal of Cardiology, IF= 2.778	Open-label, single arm study	Anti-oxidative agents, antihypertensive, antidiabetic drugs	62.9 years	F(48%):M(52%)	NR	Metabolic syndrome, hypertension, diabetic	11	Pitavastatin (n=62)	2 mg/day	3 months	↓34.6	↓17.6	↓27.4	↑ 6.1	0.26 mg/ml	0.14 mg/ml	↓46	NR	NR	NR	NR	NR	NR
8	2011	Iakovis et al.	21134995	Increased inflammatory Response in Patients With Dilated Cardiomyopathy Is Associated With Dyslipidemia: Effects of Statin Therapy	Angiology, IF= 2.931	Prospective study	β-blockers, angiotensin converting enzyme inhibitors	59.7 + 16.5 years	F(7%):M(93%)	NR	Dilated cardiomyopathy	12	Simvastatin (n=15)	20 mg/day	6 months	↓ 23.2	NR	NR	NR	12.7 mg/l	6.1 mg/l	↓ 51.9	NR	NR	NR	NR	NR	NR
9	2007	Bulcao et al.	17610348	Effects of simvastatin and metformin on inflammation and insulin resistance in individuals with mild metabolic syndrome	American Journal of Cardiovascular Drugs, IF= 2.674	Prospective, open-label parallel study	NR	50.7 ± 8.2 yeasr	F(85%):M(15%)	NR	Mild metabolic syndrome	13	Simvastatin (n=21)	20 mg/day	4 months	↓ 35.8	↓ 16.9	NR	↑ 6.25	4.1 mg/l	3.5 mg/dl	↓ 12.5	NR	↓ 18	NR	NR	NR	↔
10	2006	Ushiroyama	16356567	Short-term effects of low-dose atorvastatin on inflammatory status and lipid profiles in perimenopausal hypercholesterolemic, hypertriglyceridemic women	International Journal of Cardiology, IF= 3.471	Case control study	NR	53.8±5.6 Years	F(100%):M(0%)	NR	Postmenopausal hypercholesterolemic, hypertriglyceridemic women	14	Atorvastatin (n=71)	10 mg/day	6 months	↓ 40	↓ 39.2	↓ 30	↑ 2.6	2.57 mg/l	1.08 mg/l	↓ 57.9	NR	NR	NR	NR	NR	NR
11	2004	Malyszko et al.	15311154	Increased soluble CD40L levels are reduced by long-term simvastatin treatment in peritoneally dialyzed patients	Blood Coagulation and Fibrinolysis, IF= 1.203	Case control study	NR	50± 14 years	NR	NR	Chronic ambulatory peritoneal dialysis	15	Simvastatin (n=15)	10 mg/day	3 months	↓ 43.2	↔	↓ 29.2	↓ 6.5	11.62 mg/l	6.67 mg/l	↓ 42.5	NR	NR	NR	NR	NR	NR
16							NR			NR		16			6 months	↓ 47.3	↑ 5.9	↓ 33	↔	11.62 mg/l	6.28 mg/l	↓ 45.9	NR	NR	NR	NR	NR	NR
12	2004	Hognestad et al.	15119693	Effects of conventional and aggressive statin treatment on markers of endothelial function and inflammation	Clinical Cardiology, IF= 2.248	Prospective study	NR	60.8 ± 9.8 years	F(19%):M(81%)	NR	Previous myocardial infarction	17	Atorvastatin (n=47)	80 mg/ day	6 months	↓ 33	↓ 28.5	↓ 23.2	↑ 2	3.1 mg/l	1.5 mg/l	↓ 51.6	NR	NR	NR	NR	NR	NR
17							NR	62.3 ± 9.9 years	F(10%):M(90%)	NR		18	Simvastatin (n=50)	20 mg/day		↓ 7.6	↓ 6.6	↓ 6.9	↓ 2.9	2.6 mg/l	2.2 mg/l	↓ 15.3	NR	NR	NR	NR	NR	NR
13	2003	Shishehbor et al.	12860913	Statins promote potent systemic antioxidant effects through specific inflammatory pathways	Circulation, IF= 23.6	Prospective, open-label interventional trial	NR	54±10 years	F(51%):M(49%)	NR	Hypercholesterolemia	19	Atorvastatin (n=35)	10 mg/day	3 months	↓ 39	↓ 10	↓ 25	↑ 4	2.6 mg/l	2.3 mg/l	↓ 11	NR	NR	NR	NR	NR	NR
14	2001	Joukhadar et al.	11204586	Similar Effects of Atorvastatin, Simvastatin and Pravastatin on Thrombogenic and Inflammatory Parameters in Patients with Hypercholesterolemia	Thrombosis and Haemostasis IF= 4.952	Double-blind in three parallel group study	NR	55 ± 9 years	F(61%):M(39%)	NR	Hypercholesterolemia	20	Atorvastatin (n=29)	10 mg/day	3 months	↓ 37.2	↓ 19.2	↓ 24.4	↑ 7.9	1.9 mg/l	1.9 mg/l	↔	NR	NR	NR	NR	NR	NR
19							NR	55 ± 8 years	F(64%):M(36%)	NR		21	Simvastatin (n=32)	40 mg/day		↓ 44.7	↓ 12.5	↓ 29.4	↑ 4.5	2.4 mg/l	1.9 mg/l	↓ 20.8	NR	NR	NR	NR	NR	NR
20							NR	52 ± 9 years	F(70%):M(30%)	NR		22	Pravastatin (n=28)	40 mg/day		↓ 31.2	↓ 15.6	↓ 22.3	↔	2.3 mg/l	2.3 mg/l	↔	NR	NR	NR	NR	NR	NR
15	2009	Knopp et al.	20046930	The SLIM Study: Slo-Niacin® and Atorvastatin Treatment of Lipoproteins and Inflammatory Markers in Combined Hyperlipidemia	Journal of Clinical Lipidology IF= 3.58	Open label, crossver study	NR	57.1 ±10 years	F(32%):M(68%)	Caucasian	Hypertension	23	Atorvastatin (n=19)	10 mg/day	3 months	↓ 36.7	↓ 17.5	↓ 29.7	↑ 5.7	27 mg/l	23 mg/l	↑ 14.8	NR	↓ 6.3	NR	NR	NR	↓ 8.2
16	2009	Johansen et al.	2092353	Diabetic foot ulcer burden may be modified by high-dose atorvastatin: A 6-month randomized controlled pilot trial	Journal of Diabetes, IF= 7.273	Open parallel-group pilot study	Ciproﬂoxacin, dicloxacillin	64 years	F(23%):M(77%)	Caucasian	Diabetes mellitus with neuropathic diabetic foot ulcers	24	Atorvastatin (n=6)	10 mg/day	6 months	↓ 8.3	↓ 26.6	↓ 2.3	↑ 15.3	2 mg/l	2.1 mg/l	↑ 5	NR	NR	NR	NR	NR	NR
22												25	Atorvastatin (n=7)	80 mg/day		↓ 30.4	↓ 23.8	↓ 17	↑ 7.1	2.1 mg/l	1.6 mg/l	↓ 44.8	NR	NR	NR	NR	NR	NR
17	2003	Kent et al.	12595863	Effect of atorvastatin and pravastatin on serum C-reactive protein	American Heart Journal, IF= 4.749	Prospective study	NR	62±12	F(49%):M(51%)	NR	Hypertension, coronary heart disease	26	Pravastatin (n=67)	40 mg/day	3 months	↓ 28.9	↓ 12.9	↓ 21	↑ 2	0.4	0.31	↓ 22	NR	NR	NR	NR	NR	NR
24								58±11	F(57%):M(43%)			27	Atorvastatin (n=63)	80 mg/day		↓ 48.3	↓ 40.6	↓ 39.8	↔	0.39	0.25	↓ 35.8	NR	NR	NR	NR	NR	NR
18	2005	Di Lullo et al.	16510377	Effects of Fluvastatin Treatment on Lipid Profile, C-Reactive Protein Trend, and Renal Function in Dyslipidemic Patients With Chronic Renal Failure	Advances in Therapy, IF=3.26	Prospective, open-label, parallel-group trial	Calcium antagonists or α-blockers	59.4 years	NR	NR	Chronic renal failure	28	Fluvastatin (n=80)	80 mg/day	3 months	↓ 29.3	↓ 17.7	↓ 24.8	↑ 0.75	80 mg/l	67.8 mg/l	↓ 15.2	NR	NR	NR	NR	NR	NR
26										NR		29			6 months	↓ 43.1	↓ 18.7	↓ 44.9	↑ 11	80 mg/l	44.7 mg/l	↓ 44.1	NR	NR	NR	NR	NR	NR
19	2007	Efrati et al.	17200833	The effect of simvastatin, ezetimibe and their combination on the lipid profile, arterial stiffness and inflammatory markers	European Journal of Clinical Pharmacolog, IF= 2.641	Prospective study	Aspirin	60 ±11 years	F(30%):M(70%)	NR	Hypercholesterolemic	30	Simvastatin (n=10)	40 mg/day	3 months	↓ 40	↓ 8.8	NR	↑ 14.9	2.8 mg/l	1.6 mg/l	↓ 42.8	NR	NR	NR	NR	NR	NR
								58 ±13 yeasr	F(20%):M(80%)	NR		31	Simvastatin (n=10)	80 mg/day		↓ 17.3	↓ 11.7	NR	↑ 4.5	1.98 mg/l	1.2 mg/l	↓ 39.3	NR	NR	NR	NR	NR	NR
20	2008	Sawara et al.	18758125	Effects of lipid-lowering therapy with rosuvastatin on atherosclerotic burden in patients with chronic kidney disease	Internal Medicine, IF= 1.037	Prospective study	Renin-angiotensin system blockers	63.8 ±9 years	F(50%):M(50%)	NR	Chronic kidney disease	32	Rosuvastatin (n=22)	2.5 mg/day	12 months	↓ 24.3	↓ 25.6	↓ 21.6	↑ 10.1	0.893 mg/l	0.496 mg/l	↓ 44	NR	NR	NR	NR	NR	NR
21	2012	Jin et al.	23226786	Atorvastatin reduces serum HMGB1 levels in patients with hyperlipidemia	Experimental and Therapeutic Medicine, IF= 1.785	Prospective study	Calcium blocker, β-blockers, aspirin	49.4±10.3	F(49%):M(51%)	NR	Hypertension, hyperlipidemic, diabetes	33	Atorvastatin (n=72)	20 mg/day	3 months	↓ 44.8	NR	↓ 26.6	NR	3.91 mg/l	1.87 mg/l	↓ 52.1	NR	NR	NR	NR	NR	NR
22	2014	Tani et al.	25062713	Contribution of apolipoprotein A-I to the reduction in high-sensitivity C-reactive protein levels by different statins: comparative study of pitavastatin and atorvastatin	Heart Vessels, IF= 1.618	Open-label, comperative study	Calcium channel blockers, β-blockers, anti-platelets, diuretics	60.5 ± 13 years	F(44%):M(56%)	NR	Coronary artery disease, hypertension, diabetes	34	Pitavastatin (n=54	2 mg/day	6 months	↓ 36.6	↓ 19	↓ 25.7	↑ 2.7	0.8 mg/l	0.5 mg/l	↓ 37.5	NR	NR	NR	NR	NR	NR
								59.2 ± 13 years	F(31%):M(69%)	NR		35	Atorvastatin (n=54)	10 mg/day		↓ 36.8	↓ 19	↓ 26.5	↑ 0.43	0.7 mg/l	0.5 mg/l	↓ 28.5	NR	NR	NR	NR	NR	NR
23	2019	Lim, J. W.et al.	30047013	Effects of lowest-dose vs. highest-dose pitavastatin on coronary neointimal hyperplasia at 12-month follow-up in type 2 diabetic patients with non-ST elevation acute coronary syndrome: an optical coherence tomography analysis	Heart and Vessels, IF= 1.618	Prospective, open-label study	Aspirin, clopidogrel, angiotensin-converting enzyme inhibitors, β-blockers, metformin	65.7 ± 8.97 years	F(37%):M(63%)	NR	Type 2 diabetes,coronary neointimal hyperplasia	36	Pitavastatin (n=35)	1 mg/day	12 months	↓ 19	↓ 5	↓ 12.7	↑ 6.3	2.89 mg/l	2.46 mg/l	↓ 14.8	NR	↓ 14.7	NR	NR	NR	↑ 7.3
								62.4 ± 9.00 years	F(27%):M(76%)	NR		37	Pitavastatin (n=33)	4 mg/day		↓ 35	↓ 21.1	↓ 13	↓ 1.2	2.73 mg/l	1.92 mg/l	↓ 29.6	NR	↓ 13	NR	NR	NR	↑ 4.5
24	2016	Januszek et al.	27213056	Paraoxonase-1 and Simvastatin Treatment in Patients with Stable Coronary Artery Disease	International Journal of Vascular Medicine, IF=NR	Case control study	Aspirin, β-blockers, angiotensin-converting enzyme inhibitors, calcium channel blockers, diuretics, nitrates	51.3 ± 7.8 years	F(17%):M(73%)	NR	Coronary artery disease	38	Simvastatin (n=53)	40 mg/day	6 months	↓ 37.7	↓ 13.2	↓ 24.5	↑ 5.4	2.93 mg/l	1.57 mg/l	↓ 46.4	NR	NR	NR	NR	NR	↑ 8.7
										NR		39			12 months	↓ 24.8	↓ 16.1	↓ 17.4	↑ 4.6	2.93 mg/l	1.67 mg/l	↓ 43	NR	NR	NR	NR	NR	↑ 28
25	2015	Davenport et al.	26064990	The Effects of Atorvastatin on Arterial Stiffness in Male Patients with Type 2 Diabetes	Journal of Diabetes Research, IF= 2.965	Prospective, open-label study	Diabetes medications, anti-hypertensive medications	67 (43–85) years	F(0%):M(100%)	Caucasian	Arterial stiffness, type 2 diabetes	40	Atorvastatin (n=25)	10 mg/day	3 months	↓ 44.5	↓ 32	NR	NR	2.91 mg/l	1.88 mg/l	↓ 35.3	NR	NR	NR	NR	NR	NR
								67 (43–85) years				41	Atorvastatin (n=26)	80 mg/day	12 months	↓ 53.4	↓ 35.4	NR	NR	2.91 mg/l	1.76 mg/l	↓ 39.5	NR	NR	NR	NR	NR	NR
26	2011	Moutzouri et al.	21995692	Comparison of the effects of simvastatin vs. rosuvastatin vs. simvastatin/ezetimibe on parameters of insulin resistance	International Journal of Clinical Practice, IF= 2.613	Pospective, open-label, blinded study	Aspirin, diuretics, β-blockers, angiotensin converting enzyme inhibitors	58 ± 8 years	F(67%):M(33%)	NR	Hypercholesterolemia	42	Simvastatin (n=55)	40 mg/day	12 months	↓ 43.7	↓ 16.2	↓ 31.2	↑ 1.7	2.2 mg/l	1.7 mg/l	↓ 22.7	NR	NR	NR	NR	NR	NR
								52 ± 16 years	F(63%):M(37%)	NR		43	Rosuvastatin (n=45)	10 mg/day		↓ 45.6	↓ 26.2	↓ 32.4	↑ 3.2	2.6 mg/l	2.2 mg/l	↓ 15.3	NR	NR	NR	NR	NR	NR
27	2006	Avellone et al.	16520721	One-year atorvastatin treatment in hypercholesterolemic patients with or without carotid artery disease	International Angiology, IF= 1.462	Pospective study	Aspirin	59.6±7.7 years	F(37%):M(63%)	NR	Hypertension, carotid plaques	44	Atorvastatin (n=40)	23.5 mg/day	13 months	↓ 59	↓ 15.2	↓ 43.7	↑ 15.5	10.9 mg/l	2.9 mg/l	↓ 73.3	NR	NR	NR	NR	NR	NR
28	2011	Anagnostis et al.	21564441	Comparative effects of rosuvastatin and atorvastatin on glucose metabolism and adipokine levels in non-diabetic patients with dyslipidaemia: a prospective randomised open-label study	International Journal of Clinical Practice, IF= 2.613	Prospective, open-label study	NR	59.8 ± 10.3 years	F(83%):M(17%)	NR	Dyslipidaemia	45	Atorvastatin (n=18)	20 mg/day	3 months	↓ 42	↓ 31	↓ 33	↓ 5	3.1 mg/l	2.7 mg/l	↑ 12.9	NR	NR	NR	NR	NR	NR
								54.7 ± 11.3 years		NR		46	Rosuvastatin (n=18)	10 mg/day		↓ 49	↓ 30.2	↓ 36.6	↓ 3.2	2.8 mg/l	2.2 mg/l	↑ 21.4	NR	NR	NR	NR	NR	NR
29	2012	Hyogoa et al.	22265683	Atorvastatin improves disease activity of nonalcoholic steatohepatitis partly through its tumour necrosis factor--lowering property	Digestive and Liver Disease, IF= 3.57	Prospective study	Oral hypoglycemic agents, anti-hypertensive agents, calcium channel blocker	50.0 ± 12.7 years	F(33%):M(67%)	NR	Nonalcoholic steatohepatitis, dyslipidemia	47	Atorvastatin (n=42)	10 mg/day	12 months	↓ 35.7	↓ 27.4	↓ 24.3	NR	NR	NR	NR	NR	NR	NR	NR	NR	↓ 35
30	2012	Han et al.	21295363	Rosuvastatin combined with ramipril significantly reduced atheroma volume by anti-inflammatory mechanism: Comparative analysis with rosuvastatin alone by intravascular ultrasound	International Journal of Cardiology, IF= 3.471	Prospective study	NR	59.9± 10.6 years	F(52%):M(48%)	NR	Coronary artery disease, hypertensive, diabetic	48	Rosuvastatin (n=21)	20 mg/day	12 months	↓ 54	↑ 1.6	↓ 33.5	↑ 1.8	3.1 mg/l	0.9 mg/l	↓ 70.9	NR	NR	NR	NR	NR	NR
