# Supplementary material for: Impact of statins as immune-modulatory agents on inflammatory markers in adults with chronic diseases: A systematic review and meta-analysis
Source: PLoS One. 2025 May 29;20(5):e0323749. doi: 10.1371/journal.pone.0323749 (PMC12121830; doi:10.1371/journal.pone.0323749)
Supplement: S3 Table — Keys: RCT = Randomized controlled trials; n = total number; yrs = years; NR = not reported; mmol = millimoles per litre; mg/L = milligrams per liter; ng/dL = nanograms per deciliter; ٭ = Studies with subgroup analysis. (XLSX) [file pone.0323749.s003.xlsx]

## Sheet: S3_Table
Total RCT data (n=31)	Total published articles (n=27)	Author	Publication Year	PMID	Country	Participant Condition	Mean Age (yrs)	Age Range (yrs)	Gender	Total number of participants	Treatment Arm			Control Arm			Statin			Total cholesterol (TC) (mmol/L)								Low-Density Lipoprotein-Cholesterol (LDL-C) (mmol/L)								High-Density Lipoprotein (HDL) (mmol/L)								Triglycerides (TG) (mmol/L)
											Total randomized	Completed the study	Dropouts from the study	Total randomized	Completed the study	Dropouts from the study	Statin type	Dosage (mg/day)	Intervention period (months)	Treatment Arm Mean Baseline	Treatment Arm Mean Baseline Standard Deviation	Control Arm Mean Baseline	Control Arm Mean Baseline Standard Deviation	Treatment Arm Mean Endpoint	Treatment Arm Mean Endpoint Standard Deviation	Control Arm Mean Endpoint	Control Arm Mean Endpoint Standard Deviation	Treatment Arm Mean Baseline	Treatment Arm Mean Baseline Standard Deviation	Control Arm Mean Baseline	Control Arm Mean Baseline Standard Deviation	Treatment Arm Mean Endpoint	Treatment Arm Mean Endpoint Standard Deviation	Control Arm Mean Endpoint	Control Arm Mean Endpoint Standard Deviation	Treatment Arm Mean Baseline	Treatment Arm Mean Baseline Standard Deviation	Control Arm Mean Baseline	Control Arm Mean Baseline Standard Deviation	Treatment Arm Mean Endpoint	Treatment Arm Mean Endpoint Standard Deviation	Control Arm Mean Endpoint	Control Arm Mean Endpoint Standard Deviation	Treatment Arm Mean Baseline	Treatment Arm Mean Baseline Standard Deviation	Control Arm Mean Baseline	Control Arm Mean Baseline Standard Deviation	Treatment Arm Mean Endpoint	Treatment Arm Mean Endpoint Standard Deviation
1	1	Alber et al.	2007	17340064	Austria	Coronary artery disease	55.4	NR	Male	30	15	15	0	15	15	0	Atorvastatin	20	3	6.48	0.96	6.77	0.99	4.66	0.83	6.27	0.79	4.61	0.9	4.8	0.8	2.81	0.73	4.34	0.59	1.3	0.35	1.27	0.26	1.35	0.36	1.29	0.3	1.68	0.5	1.99	0.92	1.53	0.69
2	2	Broch et al.	2014	24586994	Norway	Dilated cardiomyopathy	58	18-80	Both	71	36	34	2	35	34	1	Rosuvastatin	10	6	5.9	1.6	5.6	0.8	4.3	1	5.6	0.8	3.8	1.2	3.7	0.8	2.1	0.8	3.6	0.9	1.3	0.4	1.2	0.3	1.4	0.5	1.2	0.4	NR	NR	NR	NR	NR	NR
3	3	de Lemos et al.	2004	15337732	International	Acute coronary syndrome	61	52-69	Both	4497	2265	1500	765	2232	1521	711	Simvastatin	40	4	4.77	0.81	4.79	0.79	3.46	0.71	5.25	0.89	2.9	0.69	2.91	0.69	1.61	0.55	3.26	0.78	1.01	0.24	1.02	0.25	1.11	0.27	1.07	0.24	1.74	0.7	1.75	0.7	1.38	0.62
4*	4	Economides et al.	2004	14764790	USA	Risk for type 2 diabetes	48.5	NR	Both	30	15	15	0	15	15	0	Atorvastatin	20	3	4.9987	1.09	5.59	0.83	3.96	1.06	5.41	0.7	2.9785	0.8029	3.3411	0.7252	2.0979	0.93	3.24	0.54	1.37	0.23	1.71	0.62	1.42	0.28	1.58	0.49	1.492	1.085	1.311	0.802	1.028	0.509
5*	4	Economides et al.	2004	14764790	USA	Diabetic patients	53	NR	Both	37	19	19	0	18	18	0	Atorvastatin	20	3	5.3095	1.04	5.39	1.22	4.12	0.73	4.97	0.83	3.2116	0.9324	3.2375	0.9583	1.8907	0.57	2.93	0.78	1.63	0.36	1.53	0.36	1.5	0.39	1.53	0.41	1.141	0.881	1.198	0.893	1.187	1.175
6	5	Ge et al.	2008	18389332	China	Hypertensive patients with primary hypercholesterolemia	64.5	NR	Both	126	61	61	0	65	65	0	Atorvastatin	20	4	5.58	1.72	5.56	1.46	3.35	0.86	5.48	1.86	3.35	1.39	3.22	1.38	2.13	0.78	3.24	1.23	1.12	0.42	1.09	0.55	1.36	0.39	1.07	0.62	1.6	1.32	1.59	1.43	1.38	1.26
7	6	Heljic et al.	2009	19284399	Bosnia and Herzegovina	Type 2 diabetes patients	60.9	NR	Both	95	45	45	0	50	50	0	Simvastatin	40	6	6.29	1.17	6.09	1.2	5.16	1	6.03	1.15	4.34	0.8	4.43	0.7	3.47	0.73	4.21	0.6	1	0.4	1.1	0.8	1.09	0.5	1.07	0.5	2.59	0.62	2.34	0.76	2.39	0.48
8*	7	Ichihara et al.	2002	12147804	Japan	Haemodialysis patients with type 2 diabetes	65	NR	Both	22	12	12	0	10	10	0	Fluvastatin	20	3	4.351	0.41	3.89	0.41	3.96	0.28	4.12	0.44	2.383	0.207	2.072	0.311	1.994	0.3108	2.072	0.311	1.3	0.13	1.17	0.13	1.3	0.1	1.27	0.13	1.062	0.136	1.051	0.124	0.972	0.113
9*	7	Ichihara et al.	2002	12147804	Japan	Haemodialysis patients with type 2 diabetes	65	NR	Both	22	12	12	0	10	10	0	Fluvastatin	20	6	4.351	0.41	3.89	0.41	3.89	0.23	3.99	0.44	2.383	0.207	2.072	0.311	2.02	0.155	2.072	0.311	1.3	0.13	1.17	0.13	1.27	0.13	1.3	0.13	1.062	0.136	1.051	0.124	0.983	0.102
10	8	Jialal et al.	2007	17519305	USA	Type 1 diabetes patients	25	NR	Both	52	26	26	0	26	26	0	Simvastatin	20	3	4.83035	0.95	4.61	0.74	4.47	1.14	4.6	0.67	3.03289	0.74333	2.85677	0.5439	2.58223	0.85	2.84	0.49	1.33	0.38	1.37	0.32	1.39	0.35	1.38	0.33	0.795	0.656	0.814	0.399	0.802	0.523
11	9	Joyeux-Faure et al.	2014	25221387	France	Obstructive sleep apnea	53.5	NR	Both	51	25	21	4	26	23	3	Atorvastatin	40	3	6.3455	2.4346	5.8275	1.6576	4.3512	1.0878	6.1124	3.2116	4.144	1.7094	3.6519	1.1655	2.2792	0.777	3.4706	1.1914	1.9166	1.3468	1.3986	0.5957	1.6576	1.2691	1.9166	2.3569	1.3108	0.6667	1.7515	1.243	1.0961	0.4859
12	10	Kaczmarek et al.	2010	20150839	Poland	Chronic obstructive pulmonary disease	64.9	44-80	Both	56	28	NR	NR	28	NR	NR	Simvastatin	40	3	5.68	1.39	5.6	1.04	4.71	1.4	5.52	0.99	3.46	0.98	3.55	0.79	2.47	0.91	3.43	0.86	1.43	0.31	1.32	0.3	NR	NR	NR	NR	1.64	1.33	1.7	0.96	NR	NR
13	11	Kitas et al.	2019	30983166	UK	Rheumatoid arthtritis	61	NR	Both	3002	1504	1211	293	1498	1211	287	Atorvastatin	40	30	5.37	0.88	5.37	0.88	4.13	1.26	4.86	1.25	3.23	0.81	3.23	0.81	2.21	0.94	2.98	0.93	1.55	0.52	1.54	0.44	1.41	0.31	1.3	0.31	1.32	0.66	1.34	0.66	1.1	0.63
14	12	Krysiak et al.	2013	23159435	Poland	Hypertriglyceridemia and peripheral artery stenosis	50	20–70	Both	43	22	22	0	21	20	1	Simvastatin	40	3	4.351	0.388	4.247	0.362	NR	NR	NR	NR	2.59	0.23	2.49	0.23	2.04	0.2	2.46	0.21	1.19	0.13	1.19	0.11	NR	NR	NR	NR	3.23	0.41	3.15	0.43
15	13	Liu et al.	2009	19636689	China	Idiopathic dilated cardiomyopathy	49.4	18-70	Both	65	33	32	1	32	32	0	Atorvastatin	10	3	5.02	0.35	4.85	0.58	4.42	0.51	4.78	0.49	3.04	0.45	3.02	0.41	2.58	0.49	2.94	0.48	NR	NR	NR	NR	NR	NR	NR	NR	1.54	0.24	1.48	0.24	1.41	0.25
16	14	Peters et al.	2010	20412373	Netherlands	Moderate cholesterol levels, low coronary heart disease risk	57	45-70	Both	984	702	702	0	282	282	0	Rosuvastatin	40	24	5.93	0.74	5.96	0.72	NR	NR	NR	NR	4.01	0.62	3.99	0.63	2.02	0.71	3.94	0.61	1.3	0.23	1.27	0.24	NR	NR	NR	NR	1.4238	0.72659	1.5142	0.76614	NR	NR
17	15	Puurunen et al.	2013	24152688	Finland	Polycystic ovary syndrome	39.5	NR	Female	38	19	15	4	19	13	6	Atorvastatin	20	6	5.2	0.8	4.9	0.9	3.6	0.6	4.8	0.9	3.3	0.8	3	1	1.8	0.5	3	0.9	1.52	0.4	1.5	0.3	1.5	0.4	1.5	0.3	1.2	0.5	1	0.4	0.9	0.4
18	16	Ridker et al.	2008	18997196	International	Elevated C-reactive protein	66	60–71	Both	17802	8901	NR	NR	8901	NR	NR	Rosuvastatin	20	12	4.78	0.61	4.77	0.57	NR	NR	NR	NR	2.77	0.48	2.77	0.48	1.47	0.53	2.84	0.6	1.29	0.38	1.29	0.38	1.37	0.41	1.31	0.38	1.4	0.7	1.4	0.7	1.17	0.52
19	17	Schenk et al.	2021	33574076	Austria	Chronic obstructive pulmonary disease	64	40-85	Both	209	105	66	39	104	75	29	Simvastatin	40	12	5.35	1.12	5.51	1.02	4.4	0.88	5.57	1.07	2.94	0.99	3.1	0.89	2.05	0.84	3.11	0.83	1.68	0.53	1.61	0.56	1.72	0.53	1.72	0.52	1.61	0.81	1.75	0.75	1.36	0.66
20*	18	Singh et al.	2008	18638594	USA	Metabolic syndrome patients	51	NR	Both	47	23	23	0	24	24	0	Atorvastatin	10	3	5.3613	0.67	5.26	0.62	4.17	0.91	5.13	0.73	3.5224	0.6734	3.5742	0.5698	2.4087	0.6993	3.4965	0.6216	1.04	0.23	0.98	0.21	1.04	0.26	0.98	0.26	1.55	0.8	1.42	0.57	1.25	0.71
21*	18	Singh et al.	2008	18638594	USA	Metabolic syndrome patients	50.5	NR	Both	47	23	23	0	24	24	0	Atorvastatin	80	3	5.4649	0.67	5.26	0.62	3.6	0.85	5.13	0.73	3.6519	0.6475	3.5742	0.5698	2.0461	0.6993	3.4965	0.6216	0.96	0.18	0.98	0.21	0.93	0.18	0.98	0.26	1.85	0.99	1.42	0.57	1.31	0.51
22	19	Sola et al.	2006	16412856	USA	Non-ischemic heart failure	53.3	NR	Both	108	54	46	8	54	43	11	Atorvastatin	20	12	NR	NR	NR	NR	NR	NR	NR	NR	3.06	0.39	3.21	0.52	2.41	0.32	3.21	0.44	1.09	0.21	1.14	0.18	1.19	0.21	1.11	0.21	1.68	0.21	1.63	0.26	1.56	0.23
23	20	Suleiman et al.	2012	21920481	USA	Hypertension	57	NR	Both	125	62	62	0	63	63	0	Atorvastatin	80	3	4.79	0.98	4.9	0.75	3.47	1.14	5.28	0.8	2.9	0.73	3.06	0.6	1.68	0.91	3.26	0.76	1.22	0.34	1.24	0.36	1.27	0.36	1.3	0.39	NR	NR	NR	NR	NR	NR
24	21	Tan et al.	2002	11836286	China	Type 2 diabetes patients	54.1	NR	Both	80	39	39	0	41	41	0	Atorvastatin	10	3	6.35	0.98	6.12	0.64	4.26	0.73	6.04	0.86	4.45	0.87	4.29	0.52	2.52	0.55	4.11	0.77	1.19	0.23	1.12	0.23	1.18	0.22	1.12	0.24	1.38	0.77	1.41	0.69	1.13	0.54
25	22	Velarde et al.	2021	33485731	USA	Metabolic syndrome patients	52	18-75	Female	88	44	44	0	44	44	0	Atorvastatin	80	3	5.63	0.27	5.5	0.26	3.64	0.22	5.47	0.34	3.42	0.24	3.47	0.24	1.93	0.24	3.45	0.24	1.18	0.07	1.13	0.06	1.16	0.07	1.14	0.07	1.99	0.29	2.08	0.31	1.37	0.18
26	23	Vernaglione et al.	2004	14981605	Italy	Hemodialysis patients	65.33	NR	Both	33	16	16	0	17	17	0	Atorvastatin	10	6	4.54053	1.14	4.78	0.68	4.03	1.42	4.63	0.72	NR	NR	NR	NR	NR	NR	NR	NR	NR	NR	NR	NR	NR	NR	NR	NR	1.98179	1.37306	2.04903	0.885355	1.69127	0.993044
27	24	Vincenzi et al.	2015	25261882	USA	Schizophrenia	43	18-68	Both	60	30	24	6	30	25	5	Pravastatin	40	3	4.645	0.86	4.61	0.76	4.16	0.88	4.62	0.73	2.75	0.73	2.69	0.59	2.21	0.66	2.7	0.5	1.24	0.33	1.17	0.26	1.24	0.31	1.22	0.27	1.97	1.79	1.64	1.18	1.52	1.04
28	25	Wu et al.	2017	28506387	Taiwan	Peritoneal dialysis	58.4	NR	Both	32	16	16	0	16	16	0	Atorvastatin	40	6	NR	NR	NR	NR	NR	NR	NR	NR	2.52	1.36	2.72	0.71	1.49	0.5	2.63	1.01	0.75	0.33	0.84	0.34	0.97	0.22	0.91	0.37	2.38	2.21	1.38	0.59	1.23	0.57
29	26	Zanetti et al.	2020	31834252	Brazil	Human immunodeficiency virus patients	43	18-60	Both	83	21	18	3	21	18	3	Rosuvastatin	10	3	6.88	0.78	6.7	0.77	5.97	0.97	6.7	0.83	4.408	0.71	4.38	0.694	3.476	1.072	4.385	0.855	0.98	0.11	1.01	0.16	1.18	0.16	1.02	0.39	3.05	0.42	2.88	0.38	2.61	0.56
30*	27	Zhang et al.	2015	25850975	China	Benign prostatic hyperplasia with metabolic syndrome	76.1	NR	Male	84	43	43	0	41	41	0	Simvastatin	40	12	4.43	0.99	4.32	0.87	3.91	1	4.31	0.73	2.78	0.87	2.7	0.7	2.33	0.66	2.63	0.61	1.09	0.35	1.05	0.25	1.2	0.34	1.06	0.31	1.81	1.05	1.77	0.75	1.46	0.77
31*	27	Zhang et al.	2015	25850975	China	Benign prostatic hyperplasia with metabolic syndrome	76	NR	Male	81	40	40	0	41	41	0	Atorvastatin	20	12	4.37	0.92	4.32	0.87	3.99	0.84	4.31	0.73	2.83	0.82	2.7	0.7	2.39	0.72	2.63	0.61	1.07	0.37	1.05	0.25	1.21	0.35	1.06	0.31	1.82	0.82	1.77	0.75	1.47	0.71
[truncated: 34 more columns]
