# Supplementary material for: Impact of statins as immune-modulatory agents on inflammatory markers in adults with chronic diseases: A systematic review and meta-analysis
Source: PLoS One. 2025 May 29;20(5):e0323749. doi: 10.1371/journal.pone.0323749 (PMC12121830; doi:10.1371/journal.pone.0323749)
Supplement: S4 Table — * = Excluded studies (outcome not compatible with meta-analysis) (n = 5), Scoring: 1 = Reported, 0 = not reported, Quality scoring: 0 ≥ 2 low, 3 ≥ 5 high. (XLSX) [file pone.0323749.s004.xlsx]

## Sheet: S4_Table
Study	Randomization	Randomization method	Double blind	Double blinding method	Dropouts	Score	Quality
Alber 2007	1	0	1	0	1	3	High
Broch 2014	1	1	1	1	1	5	High
de Lemos 2004	1	1	1	1	1	5	High
Economides 2004	1	0	1	0	1	3	High
Ge 2008	1	1	0	0	1	3	High
Heljic 2009	1	1	0	0	1	3	High
Ichihara 2002	1	0	1	0	1	3	High
Jialal 2007	1	0	1	0	1	3	High
Joyeux 2014	1	0	1	1	1	4	High
Kaczmarek 2010	1	1	0	0	1	3	High
Kitas 2019	1	1	1	1	0	4	High
Krysiak 2013	1	1	0	0	1	3	High
Liu 2009	1	0	1	0	1	3	High
Peters 2010	1	0	1	0	1	3	High
Puurunen 2013	1	1	1	1	1	5	High
Ridker 2008	1	1	1	0	1	4	High
Schenk 2021	1	1	1	1	1	5	High
Singh 2008	1	0	1	0	1	3	High
Sola 2006	1	0	1	0	1	3	High
Suleiman 2012	1	0	1	0	1	3	High
Tan 2002	1	0	1	0	1	3	High
Velarde 2021	1	0	1	0	1	3	High
Vernaglione 2004	1	1	0	0	1	3	High
Vincenzi 2015	1	0	1	0	1	3	High
Wu, Cho-Kai 2017	1	1	1	0	1	4	High
Zanetti 2020	1	1	1	1	1	5	High
Zhang 2015	1	1	0	0	1	3	High
Hearps 2020*	1	0	1	0	1	3	High
Kitagawa 2017*	1	1	0	0	1	3	High
Panichi 2006*	1	0	1	0	1	3	High
Sever 2013*	1	1	1	0	0	3	High
van 2003*	1	0	1	0	1	3	High
Ding 2018	1	0	0	0	1	2	Low
Dornbrook 2005	1	0	0	0	1	2	Low
El-Barbary 2011	1	0	0	0	1	2	Low
Emami 2013	1	0	0	0	1	2	Low
Guo 2012	1	0	0	0	1	2	Low
Jia 2016	1	0	0	0	1	2	Low
Kirmizis 2013	1	0	0	0	1	2	Low
Koh 2003	1	0	0	0	1	2	Low
Kuklińska 2010	1	0	0	0	1	2	Low
Mou 2016	1	0	0	0	1	2	Low
Sawara 2008	1	0	0	0	1	2	Low
Ukinc 2009	1	0	0	0	1	2	Low
Wang 2002	1	0	0	0	1	2	Low
Wiklund 2002	1	0	0	0	1	2	Low
Zhang 2021	1	0	0	0	1	2	Low
Shobharani 2023	1	0	0	0	1	2	Low
