# Supplementary material for: Impact of statins as immune-modulatory agents on inflammatory markers in adults with chronic diseases: A systematic review and meta-analysis
Source: PLoS One. 2025 May 29;20(5):e0323749. doi: 10.1371/journal.pone.0323749 (PMC12121830; doi:10.1371/journal.pone.0323749)
Supplement: S5 Table — * = Excluded studies (outcome not compatible with meta-analysis). (n = 5). (XLSX) [file pone.0323749.s005.xlsx]

## Sheet: S5_Table
Study	Selection bias (Randomization method)	Selection bias (Concealment/Blind)	Performance bias (Blindness of personnel & participant )	Detection bias (Blind of outcome)	Attrition bias (Outcome data)	Reporting bias (Selective reporting)	Other bias
Alber 2007	Low	Low	Low	Low	Low	Low	Unclear
Broch 2014	Low	Low	Low	Low	Low	Low	Low
de Lemos 2004	Low	Low	Low	Low	Low	Low	Unclear
Economides 2004	Low	Low	Low	Low	Low	Low	Unclear
Ge 2008	Low	Low	Low	Unclear	Unclear	Low	Unclear
Heljic 2009	Low	High	Unclear	Unclear	Low	Low	Unclear
Ichihara 2002	Low	Low	Unclear	Unclear	Low	Low	Unclear
Jialal 2007	Low	Low	Unclear	Unclear	Low	Low	Unclear
Joyeux 2014	Low	Low	Low	Low	Unclear	Low	Unclear
Kaczmarek 2010	Low	High	High	High	Unclear	Low	Unclear
Kitas 2019	Low	Low	Low	Low	Low	Low	Unclear
Krysiak 2013	Low	Unclear	Unclear	Unclear	Low	Low	Low
Liu 2009	Low	Low	Low	Low	Low	Low	Unclear
Peters 2010	Low	Low	Low	Low	Unclear	Low	Unclear
Puurunen 2013	Low	Low	Low	Low	Low	Low	Unclear
Ridker 2008	Low	Low	Unclear	Low	Low	Low	Unclear
Schenk 2021	Low	Low	Low	Low	Low	Low	Unclear
Singh 2008	Low	Low	Unclear	Unclear	Low	Low	Unclear
Sola 2006	Low	Low	Low	Low	Low	Low	Unclear
Suleiman 2012	Low	Low	Low	Low	Low	Low	Unclear
Tan 2002	Low	Low	Low	Low	Low	Low	Unclear
Velarde 2021	Low	Low	Low	Low	Low	Low	Unclear
Vernaglione 2004	Low	High	High	Unclear	Low	Low	Unclear
Vincenzi 2015	Low	Low	Low	Low	Low	Low	Unclear
Wu, Cho-Kai 2017	Low	High	High	High	Low	Low	Unclear
Zanetti 2020	Low	Low	Low	Low	Low	Low	Unclear
Zhang 2015	Low	High	High	High	Low	Low	Unclear
Hearps 2020*	Low	Low	Low	Low	Low	Low	Unclear
Kitagawa 2017*	Low	Low	High	High	Low	Low	Unclear
Panichi 2006*	Low	Low	Low	Low	Low	Low	Low
Sever 2013*	Low	Low	Low	Low	Low	Low	Unclear
van 2003*	Low	Low	Low	Low	Low	Low	Unclear
