# Supplementary material for: Impact of statins as immune-modulatory agents on inflammatory markers in adults with chronic diseases: A systematic review and meta-analysis
Source: PLoS One. 2025 May 29;20(5):e0323749. doi: 10.1371/journal.pone.0323749 (PMC12121830; doi:10.1371/journal.pone.0323749)
Supplement: S8 Table — Scoring: 2 = Reported and Adequate, 0 = Not Reported. (XLSX) [file pone.0323749.s008.xlsx]

## Sheet: S8_Table
Author	Aim	Inclusion	Prospective data	End point	Blind	Follow up	Follow up's loss	Study size	Score
Avellone	2	2	2	2	0	2	2	0	12
Baldassarre	2	2	2	2	0	2	2	0	12
Di Lullo	2	2	2	2	0	2	2	0	12
Efrati	2	2	2	2	0	2	2	0	12
Ghayour-Mobarhan	2	2	2	2	0	2	2	0	12
Hyogo	2	2	2	2	0	2	2	0	12
Januszek	2	2	2	2	0	2	2	0	12
Jin, Daoqun	2	2	2	2	0	2	2	0	12
Kirmizis	2	2	2	2	0	2	2	0	12
Lakovis	2	2	2	2	0	2	2	0	12
Malyszko	2	2	2	2	0	2	2	0	12
Matsubara	2	2	2	2	0	2	2	0	12
Shishehbor	2	2	2	2	0	2	2	0	12
Ushiroyama	2	2	2	2	0	2	2	0	12
Yamasaki	2	2	2	2	0	2	2	0	12
