# Supplementary material for: Impact of statins as immune-modulatory agents on inflammatory markers in adults with chronic diseases: A systematic review and meta-analysis
Source: PLoS One. 2025 May 29;20(5):e0323749. doi: 10.1371/journal.pone.0323749 (PMC12121830; doi:10.1371/journal.pone.0323749)
Supplement: S9 Table — Scoring: * = Reported. (XLSX) [file pone.0323749.s009.xlsx]

## Sheet: S9_Table
Study	Selection				Comparability	Outcome			Total score	Quality
	Exposed	Non-exposed	Exposure	Interest		Assessment	Follow-up	Follow's peroid
Anagnostis	*			*	*	*	*	*	6	Moderate
Bulcão	*			*	*	*	*	*	6	Moderate
Davenport	*			*	*	*	*	*	6	Moderate
Goicoechea	*	*	*	*	*	*	*	*	8	High
Han	*			*	*	*	*	*	6	Moderate
Hognestad	*	*		*	*	*	*	*	7	High
Johansen	*			*	*	*	*	*	6	Moderate
Joukhadar	*		*	*	*	*	*	*	7	High
Kanadaşi	*	*		*	*	*	*	*	7	High
Kent	*			*	*	*	*	*	6	Moderate
Knopp	*		*	*	*	*	*	*	7	High
Lim, J	*			*	*	*	*	*	6	Moderate
Moutzouri	*			*	*	*	*	*	6	Moderate
Sawara	*	*		*	*	*	*	*	7	High
Tousoulis	*	*	*	*	*	*	*	*	8	High
