# Supplementary material for: Impact of statins as immune-modulatory agents on inflammatory markers in adults with chronic diseases: A systematic review and meta-analysis
Source: PLoS One. 2025 May 29;20(5):e0323749. doi: 10.1371/journal.pone.0323749 (PMC12121830; doi:10.1371/journal.pone.0323749)
Supplement: S10 Table — NC = Not Computable; CI = Confidence Interval; TC = Total Cholesterol; LDL-C = Low-Density Lipoprotein-Cholesterol; HDL = High-Density Lipoprotein; CRP = C-reactive protein; hs-CRP = high-sensitive C-reactive protein; IL-6 = Interleukin-6; TNF-α = Tumor Necrosis Factor-alpha. (XLSX) [file pone.0323749.s010.xlsx]

## Sheet: S10_Table
Groups stratified by age (years)	Outcomes	Criteria	Number of studies	Number of participants		Mean Differences (95% CI)	I2 (95% CI)	P-heterogeneity	P-different statin type	P-different age group	P-Egger's test
				Treatment Arm	Control Arm
>57
	TC	Overall	12	4167	4131	-0.87 [-1.23; -0.50]	98.4 [97.9; 98.8]	<0.001	<0.001	0.276	0.052
		Atorvastatin	4	1621	1621	-0.94 [-1.73; -0.15.0]	91.5 [81.5; 96.1]	<0.001		0.339	0.708
		Simvastatin	5	2486	2455	-1.04 [-1.53; -0.55]	95.8 [92.7; 97.6]	<0.001		0.182	0.017
		Rosuvastatin	1	36	35	-1.30 [-1.72; -0.88]	NC	NC		NC	NC
		Fluvastatin	2	24	20	-0.13 [-0.35; 0.09]	0.0 [0.0-0.0]	0.787		NC	NC
	LDL-C	Overall	13	13068	13031	-0.84 [-1.14; -0.54]	98.7 [98.3; 98.9]	<0.001	<0.001	0.213	0.057
		Atorvastatin	4	1621	1620	-0.79 [-1.19; -0.33]	83.2 [57.2; 93.4]	0.001		0.079	0.992
		Simvastatin	5	2486	2455	-0.95 [-1.40; -0.50]	97.5 [96.0; 98.5]	<0.001		0.021	0.030
		Rosuvastatin	2	8937	8936	-1.37 [-1.39; -1.35]	0.0 [0.0-0.0]	0.520		0.862	NC
		Fluvastatin	2	24	20	-0.06 [-0.23; 0.10]	0.0 [0.0-0.0]	0.879		NC	NC
	HDL	Overall	12	13040	13003	0.07 [0.04; 0.11]	73.1 [52.1; 84.9]	<0.001	0.019	0.377	0.474
		Atorvastatin	4	1621	1620	0.13 [ 0.07; 0.19]	30.1 [0.0; 74.6]	0.231	NC	0.001	0.451
		Simvastatin	4	2458	2427	0.04 [ 0.03; 0.06]	0.0 [0.0; 84.7]	0.508	NC	0.330	0.760
		Rosuvastatin	2	8937	8936	0.09 [-0.02; 0.20]	41.1 [-; -]	0.192	NC	0.511	NC
		Fluvastatin	2	24	20	0.00 [-0.07; 0.08]	0.0 [0.0; 0.0]	0.423	NC	NC	NC
	TG	Overall	12	13020	12985	-0.18 [-0.30; -0.05]	95.0 [92.8; 96.5]	<0.001	0.082	0.662	0.587
		Atorvastatin	5	1637	1637	-0.20 [-0.31; -0.09]	0.0 [0.0; 79.2]	0.598	NC	0.728	0.045
		Simvastatin	4	2458	2427	-0.27 [-0.45; -0.08]	72.6 [22.6; 90.3]	0.012	NC	0.813	0.134
		Rosuvastatin	1	8901	8901	-0.23 [-0.25; -0.21]	-	-	NC	0.750	NC
		Fluvastatin	2	24	20	0.08 [-0.16; 0.32]	93.7 [79.9; 98.1]	<0.001	NC	NC	NC
	CRP	Overall	8	3918	3880	-2.02 [-2.88; -1.15]	92.4 [87.4; 95.4]	<0.001	<0.001	0.110	0.090
		Atorvastatin	2	1520	1515	-0.99 [-1.29; -0.70]	0.0 [0.0; 0.0]	0.826		0.456	NC
		Simvastatin	3	2338	2310	-0.53 [-0.66; -0.39]	0.0 [0.0; 89.6]	0.857		NC	0.148
		Rosuvastatin	1	36	35	-2.16 [-4.63; 0.31]	0.0 [0.0; 0.0]	NC		0.528	NC
		Fluvastatin	2	24	20	-7.36 [-8.82; -5.91]	0.0 [0.0; 0.0]	0.648		NC	NC
	hs-CRP	Overall	6	9166	9168	-1.37 [-1.82; -0.91]	75.4 [44.6; 89.1]	0.001	0.977	0.007	0.997
		Atorvastatin	3	117	122	-1.36 [-2.12; -0.61]	80.0 [36.8; 93.7]	0.006	NC	0.075	0.169
		Simvastatin	2	148	145	-1.11 [-3.78; 1.56]	53.6 [0.0; 88.5]	0.142	NC	0.738	NC
		Rosuvastatin	1	8901	8901	-1.30 [-1.38; -1.22]	NC	NC	NC	NC	NC
	IL-6	Overall	3	111	110	-5.40 [-12.62; 1.83]	87.5 [64.7; 95.6]	<0.001	0.367	0.167	0.002
		Atorvastatin	1	40	41	-8.82 [-14.97; -2.67]	NC	NC		0.125
		Simvastatin	2	71	69	-3.91 [-12.63; 4.82]	87.6 [51.9; 96.8]	0.004		0.382
	TNF-α	Overall	1	28	28	-0.07 [-0.12; -0.01]	NC	NC		0.001
		Simvastatin	1	28	28	-0.07 [-0.12; -0.01]	NC	NC		0.014
≤57
	TC	Overall	15	416	419	-1.13 [-1.43; -0.83]	93.6 [90.9; 95.4]	<0.001	0.003		0.151
		Atorvastatin	11	317	321	-1.36 [-1.67; -1.04]	92.4 [88.4; 95.1]	<0.001	NC		0.330
		Simvastatin	2	48	47	-0.50 [-1.13; 0.13]	81.1 [19.5; 95.6]	0.021	NC		NC
		Pravastatin	1	30	30	-0.46 [-0.87; -0.05]	NC	NC	NC		NC
		Rosuvastatin	1	21	21	-0.73 [-1.28; -0.18]	NC	NC	NC		NC
	LDL-C	Overall	17	1172	755	-1.09 [-1.33; -0.84]	97.3 [96.5; 97.9]	<0.001	<0.001		0.240
		Atorvastatin	12	371	375	-1.20 [-1.43; -0.97]	91.8 [87.5; 94.6]	<0.001	NC		0.676
		Simvastatin	2	48	47	-0.40 [-0.52; -0.29]	0.0 [0.0; 0.0]	0.422	NC		NC
		Pravastatin	1	30	30	-0.49 [-0.78; -0.19]	NC	NC	NC		NC
		Rosuvastatin	2	723	303	-1.46 [-2.44; -0.47]	91.0 [68.1; 97.5]	0.001	NC		NC
	HDL	Overall	14	415	420	0.05 [0.01; 0.09]	50.8 [11.1; 72.8]	0.012	0.317		0.779
		Atorvastatin	11	338	343	0.02 [-0.00; 0.05]	0.0 [0.0; 60.2]	0.741	NC		0.432
		Pravastatin	1	30	30	0.02 [-0.13; 0.17]	NC	NC	NC		NC
		Rosuvastatin	1	21	21	0.16 [-0.02; 0.34]	NC	NC	NC		NC
		Simvastatin	1	26	26	0.11 [-0.03; 0.26]	61.6 [0.0; 91.1]	0.106	NC		NC
	TG	Overall	15	408	410	-0.22 [-0.34; -0.10]	84.2 [75.3; 89.9]	<0.001	0.837		0.927
		Atorvastatin	11	309	312	-0.23 [-0.38; -0.08]	87.8 [80.1; 92.5]	<0.001	NC		0.878
		Simvastatin	2	48	47	-0.21 [-0.65; 0.24]	82.4 [26.1; 95.8]	0.017	NC		NC
		Pravastatin	1	30	30	-0.01 [-0.50; 0.48]	NC	NC	NC		NC
		Rosuvastatin	1	21	21	-0.28 [-0.59; 0.03]	NC	NC	NC		NC
	CRP	Overall	7	906	488	-0.95 [-1.93; 0.03]	48.5 [0.0; 78.2]	0.070	0.631		0.260
		Atorvastatin	4	153	155	-0.58 [ -1.62; 0.45]	43.6 [0.0; 81.1]	0.149			0.821
		Pravastatin	1	30	30	-1.32 [-4.78; 2.14]	NC	NC
		Rosuvastatin	2	723	303	-6.35 [-19.13; 6.44]	66.9 [0.0; 92.5]	0.082			NC
	hs-CRP	Overall	10	266	267	-0.44 [-0.93; 0.05]	94.2 [91.3; 96.2]	<0.001	0.589		0.112
		Atorvastatin	8	218	220	-0.45 [-1.12; 0.22]	93.9 [90.2; 96.2]	<0.001	NC		0.224
		Simvastatin	2	48	47	-0.65 [-0.98; -0.33]	8.9 [-;-]	0.294	NC		NC
	IL-6	Overall	4	131	131	-0.31 [-0.43; -0.18]	99.1 [98.7; 99.4]	<0.001	<0.001		0.292
		Atorvastatin	1	54	54	-4.00 [-4.43; -3.56]	NC	NC
		Simvastatin	1	26	26	-0.01 [-0.03; -0.00]	NC	NC
		Pravastatin	1	30	30	-0.25 [-1.48; 0.98]	NC	NC
		Rosuvastatin	1	21	21	-0.00 [-0.00; 0.00]	NC	NC
	TNF-α	Overall	5	144	143	-1.71 [-2.66; -0.75]	99.0 [98.6; 99.3]	<0.001	0.011		0.387
		Atorvastatin	3	88	87	-3.32 [-5.74; -0.91]	99.5 [99.2; 99.6]	<0.001			0.102
		Simvastatin	1	26	26	-0.00 [-0.01; 0.01]
		Pravastatin	1	30	30	0.42 [-0.23; 1.07]	NC	NC
