# Supplementary material for: Impact of statins as immune-modulatory agents on inflammatory markers in adults with chronic diseases: A systematic review and meta-analysis
Source: PLoS One. 2025 May 29;20(5):e0323749. doi: 10.1371/journal.pone.0323749 (PMC12121830; doi:10.1371/journal.pone.0323749)
Supplement: S11 Table — NC = Not Computable; CI = Confidence Interval; TC = Total Cholesterol; LDL-C = Low-Density Lipoprotein-Cholesterol; HDL = High-Density Lipoprotein; CRP = C-reactive protein; hs-CRP = high-sensitive C-reactive protein; IL-6 = Interleukin-6; TNF-α = Tumor Necrosis Factor-alpha. (XLSX) [file pone.0323749.s011.xlsx]

## Sheet: S11_Table
Groups	Outcomes	Criteria	Number of study	Number of participants		Mean Differences (95% CI)	I2 (95% CI)	P-heterogeneity	P-different statin type	P-different age group	P-different treatment duration	P-Egger's test
				Treatment arm	Control arm
Overall
	TC	Overall	20	667	670	-0.95 [-1.20; -0.69]	95.1 [93.6; 96.3]	<0.001	<0.001	0.126	0.083	0.749
		Atorvastatin	11	349	355	-1.25 [-1.72; -0.78]	94.5 [91.8; 96.2]	<0.001		0.644	0.066	0.316
		Simvastatin	5	243	244	-0.85 [-1.07; -0.64]	63.7 [4.3; 86.2]	0.026		0.819	0.853	0.896
		Pravastatin	1	30	30	-0.46 [-0.86; -0.05]	NC	NC		NC	NC	NC
		Rosuvastatin	1	21	21	-0.73 [-1.28; -0.18]	NC	NC		NC	NC	NC
		Fluvastatin	2	24	20	-0.13 [-0.35; 0.09]	0.0 [0.0-0.0]	0.787		NC	0.787	NC
	LDL-C	Overall	22	1423	1005	-0.90 [-1.18; -0.61]	98.6 [98.3; 98.8]	<0.001	<0.001	0.066	0.712	0.081
		Atorvastatin	12	403	408	-1.06 [-1.36; -0.76]	93.4 [90.2; 95.5]	<0.001	NC	0.370	0.166	0.398
		Simvastatin	5	243	244	-0.70 [-0.95; -0.44]	86.8 [71.4; 93.9]	<0.001	NC	0.198	0.926	0.295
		Pravastatin	1	30	30	-0.49 [-0.79; -0.19]	NC	NC	NC
		Rosuvastatin	2	723	303	-1.46 [-2.44; -0.47]	91.0 [68.1; 97.5]	<0.001	NC	NC	0.001	NC
		Fluvastatin	2	24	20	-0.06 [-0.23; 0.10]	0.0 [0.0-0.0]	0.879	NC	NC	0.879	NC
	HDL	Overall	18	638	642	0.04 [0.01; 0.08]	21.2 [0.0; 55.3]	0.201	0.536	0.205	0.617	0.455
		Atorvastatin	11	370	376	0.05 [-0.00; 0.11]	37.0 [0.0; 69.0]	<0.001	NC	0.017	0.352	0.611
		Pravastatin	1	30	30	0.02 [-0.12; 0.16]	NC	NC
		Simvastatin	3	193	195	0.06 [-0.03; 0.15]	5.0 [0.0; 90.1]	0.349		NC	NC	0.759
		Rosuvastatin	1	21	21	0.16 [-0.02; 0.34]	NC	NC	NC	NC	NC	NC
		Fluvastatin	2	24	20	0.00 [-0.07; 0.08]	0.0 [0.0; 0.0]	0.423		NC	0.423	NC
	TG	Overall	20	1349	931	-0.19 [-0.31; -0.07]	91.8 [88.8; 94.1]	<0.001	0.110	0.375	0.349	0.515
		Atorvastatin	12	357	362	-0.26 [-0.44; -0.08]	86.2 [77.6; 91.5]	<0.001		0.534	0.534	0.714
		Simvastatin	4	215	216	-0.25 [-0.33; -0.17]	18.0 [0.0; 87.4]	0.300		0.174	0.174	0.320
		Pravastatin	1	30	30	-0.01 [-0.51; 0.48]	NC	NC				NC
		Rosuvastatin	1	723	303	-0.28 [-0.59; 0.03]	NC	NC				NC
		Fluvastatin	2	24	20	0.08 [-0.16; 0.32]	93.7 [79.9; 98.1]	<0.001		NC	<0.001	NC
	CRP	Overall	11	980	562	-2.39 [-4.01; -0.78]	87.2 [79.0; 92.2]	<0.001	<0.001	0.277	0.573	0.225
		Atorvastatin	4	130	131	-1.16 [-2.07; -0.25]	0.0 [0.0; 84.7]	0.431		0.834	0.351	0.753
		Simvastatin	2	22	21	-0.39 [ -1.11; 0.34]	0.0 [0.0;0.0]	0.690		NC	0.690	0.203
		Pravastatin	1	30	30	-1.32 [-4.78; 2.14]	NC	NC
		Rosuvastatin	2	759	338	-6.35 [-19.13; 6.44]	66.9 [0.0; 92.5]	0.082		NC	0.082	0.168
		Fluvastatin	2	24	20	-7.36 [-8.82; -5.91]	0.0 [0.0; 0.0]	0.648		NC	0.648
	hs-CRP	Overall	12	459	460	-0.76 [-0.99; -0.53]	98.7 [98.3; 98.9]	<0.001	0.219	0.021	<0.001	0.076
		Atorvastatin	9	289	294	-0.46 [-0.61; -0.31]	95.5 [93.3; 97.0]	<0.001		0.008	<0.001	0.013
		Simvastatin	3	170	166	-1.14 [-2.21; -0.07]	71.1 [1.9; 91.5]	0.031		0.819	0.819	0.741
	IL-6	Overall	6	216	215	-1.43 [-2.39; -0.47]	98.6 [98.0; 99.0]	<0.001	0.071	0.321	0.001	0.233
		Atorvastatin	2	94	95	-5.39 [-9.68; -1.11]	57.4 [0.0; 89.8]	0.125		0.125	NC	NC
		Simvastatin	2	71	69	-3.91 [-12.63; 4.82]	87.6 [51.9; 96.8]	0.004		NC	0.004	NC
		Pravastatin	1	30	30	-0.25 [-1.48; 0.98]	NC	NC
		Rosuvastatin	1	21	21	-0.00 [-0.00; 0.00]	NC	NC
	TNF-α	Overall	5	146	145	-1.74 [-2.73; -0.74]	99.0 [98.5; 99.3]	<0.001	0.010	0.021	<0.001	0.361
		Atorvastatin	3	88	87	-3.32 [-5.74; -0.91]	99.5 [99.2; 99.6]	<0.001		NC	<0.001	0.102
		Simvastatin	1	28	28	-0.07 [-0.13; -0.02]	NC	NC			NC	NC
		Pravastatin	1	30	30	0.42 [-0.23; 1.07]	NC	NC			NC	NC
Age
>57
	TC	Overall	9	362	366	-0.72 [-1.12; -0.31]	89.6 [82.5; 93.8]	<0.001	0.004	NC	0.502	0.557
		Atorvastatin	3	117	123	-1.02 [-2.25; 0.21]	94.2 [86.5; 97.5]	<0.001			<0.001	0.750
		Simvastatin	4	221	223	0.83 [-1.21; -0.44]	72.6 [22.6; 90.3]	0.012			0.970	0.512
		Fluvastatin	2	24	20	-0.13 [-0.35; 0.09]	0.0 [0.0-0.0]	0.787			0.787	NC
	LDL-C	Overall	9	362	365	-0.61 [-0.92; -0.30]	89.9 [83.0; 94.0]	<0.001	<0.001		0.742	0.252
		Atorvastatin	3	117	122	-0.81 [-1.46; -0.16]	88.2 [67.3; 95.8]	<0.001			0.351	0.485
		Simvastatin	4	221	223	-0.76 [-1.12; -0.40]	83.8 [59.0; 93.6]	<0.001			0.433	0.915
		Fluvastatin	2	24	20	-0.06 [-0.23; 0.10]	0.0 [0.0-0.0]	0.879			0.879	NC
	HDL	Overall	8	334	337	0.07 [0.00; 0.14]	45.6 [0.0; 75.9]	0.075	0.060		0.469	0.250
		Atorvastatin	3	117	122	0.17 [ 0.05; 0.29]	29.3 [0.0; 92.6]	0.243			0.125	0.889
		Simvastatin	3	193	195	0.06 [-0.03; 0.15]	5.0 [0.0; 90.1]	0.349				0.759
		Fluvastatin	2	24	20	0.00 [-0.07; 0.08]	0.0 [0.0; 0.0]	0.423			0.423	NC
	TG	Overall	9	350	354	-0.13 [-0.30; 0.03]	80.2 [63.1; 89.3]	<0.001	0.050		0.385	0.019
		Atorvastatin	4	133	139	-0.33 [-0.56; -0.10]	0.0 [0.0; 84.7]	0.871			0.627	0.593
		Simvastatin	3	193	195	-0.17 [-0.33; -0.02]	0.0 [0.0; 89.6]	0.402			NC	0.996
		Fluvastatin	2	24	20	0.08 [-0.16; 0.32]	93.7 [79.9; 98.1]	<0.001			<0.001
	CRP	Overall	5	113	115	-3.28 [-6.61; 0.05]	94.4 [89.7; 96.9]	<0.001	<0.001		0.831	0.290
		Atorvastatin	1	16	17	-1.25 [-3.55; 1.05]	NC	NC			NC	NC
		Simvastatin	2	73	78	-0.39 [-1.11; 0.34]	0.0 [0.0; 0.0]	0.690			0.690	NC
		Fluvastatin	2	24	20	-7.36 [-8.82; -5.91]	0.0 [0.0; 0.0]	0.648			0.648	NC
	hs-CRP	Overall	5	265	267	-1.43 [-2.16; -0.71]	74.0 [35.4; 89.5]	0.004	0.850	NC	0.004	0.337
		Atorvastatin	3	117	122	-1.38 [-2.20; -0.56]	80.0 [36.8; 93.7]	0.006			0.006	0.169
		Simvastatin	2	148	145	-1.11 [-3.78; 1.56]	53.6 [0.0; 88.5]	0.142			NC	NC
	IL-6	Overall	3	111	110	-5.40 [-12.62; 1.83]	87.5 [64.7; 95.6]	<0.001	0.367		<0.001	0.002
		Atorvastatin	1	40	41	-8.82 [-14.97; -2.67]	NC	NC
		Simvastatin	2	71	69	-3.91 [-12.63; 4.82]	87.6 [51.9; 96.8]	0.004			0.004
	TNF-α	Overall	1	28	28	-0.07 [-0.12; -0.01]	NC	NC
		Simvastatin	1	28	28	-0.07 [-0.12; -0.01]	NC	NC
≤57
	TC	Overall	11	305	304	-1.14 [-1.52; -0.77]	96.6 [95.3; 97.6]	<0.001	0.069	NC	0.846	0.366
		Atorvastatin	8	232	232	-1.33 [-1.86; -0.81]	94.4 [91.1; 96.5]	<0.001	NC	NC	0.689	0.423
		Simvastatin	1	22	21	-0.87 [-0.90; -0.84]	NC	NC	NC	NC	NC	NC
		Pravastatin	1	30	30	-0.46 [-0.87; -0.05]	NC	NC	NC	NC	NC	NC
		Rosuvastatin	1	21	21	-0.73 [-1.28; -0.18]	NC	NC	NC	NC	NC	NC
	LDL-C	Overall	13	1061	640	-1.09 [-1.51; -0.68]	99.1 [99.0; 99.3]	<0.001	0.001		0.551	0.069
		Atorvastatin	9	286	286	-1.14 [-1.48; -0.81]	93.6 [90.0; 95.9]	<0.001			0.371	0.583
		Simvastatin	1	22	21	-0.52 [-0.53; -0.51]	NC	NC			NC	NC
		Pravastatin	1	30	30	-0.49 [-0.78; -0.19]	NC	NC			NC	NC
		Rosuvastatin	2	723	303	-1.46 [-2.44; -0.47]	91.0 [68.1; 97.5]	0.001			0.001
	HDL	Overall	10	304	305	0.03 [-0.00; 0.05]	0.0 [0.0; 62.4]	0.636	0.334		0.200	0.790
		Atorvastatin	8	253	254	0.02 [-0.00; 0.05]	0.0 [0.0; 67.6]	0.682			0.173	0.399
		Pravastatin	1	30	30	0.02 [-0.13; 0.17]	NC	NC
		Rosuvastatin	1	21	21	0.16 [-0.02; 0.34]	NC	NC
	TG	Overall	11	999	577	-0.23 [-0.36; -0.09]	88.2 [80.8; 92.7]	<0.001	0.728		0.061	0.631
		Atorvastatin	8	224	223	-0.23 [-0.45; -0.02]	91.0 [84.7; 94.7]	<0.001			0.208	0.906
		Simvastatin	1	22	21	-0.28 [-0.31; -0.25]	NC	NC			NC	NC
		Pravastatin	1	30	30	-0.01 [-0.50; 0.48]	NC	NC
		Rosuvastatin	1	723	303	-0.28 [-0.59; 0.03]	NC	NC
	CRP	Overall	6	867	447	-1.3465 [-2.3574; -0.3356]	21.7% [0.0%; 66.0%]	0.270	0.706		0.531	0.557
		Atorvastatin	3	114	114	-0.9524 [-2.5383; 0.6335]	27.1% [0.0%; 92.4%]	0.253			0.116	0.819
		Pravastatin	1	30	30	-1.32 [-4.78; 2.14]	NC	NC
		Rosuvastatin	2	723	303	-6.35 [-19.13; 6.44]	66.9 [0.0; 92.5]	0.082			0.082	NC
	hs-CRP	Overall	7	194	193	-0.53 [-0.79; -0.27]	99.2 [98.9; 99.4]	<0.001	<0.001		0.002	0.230
		Atorvastatin	6	172	172	-0.26 [-0.40; -0.12]	95.6 [92.6; 97.3]	<0.001			<0.001	0.165
		Simvastatin	1	22	21	-0.80 [-0.86; -0.74]	NC	NC			NC	NC
	IL-6	Overall	3	105	105	-1.43 [-4.48; 1.61]	99.4 [99.1; 99.6]	<0.001	<0.001	NC	<0.001	0.489
		Atorvastatin	1	54	54	-4.00 [-4.43; -3.56]	NC	NC
		Pravastatin	1	30	30	-0.25 [-1.48; 0.98]	NC	NC
		Rosuvastatin	1	21	21	-0.00 [-0.00; 0.00]	NC	NC
	TNF-α	Overall	4	118	117	-2.38 [-4.34; -0.42]	99.2 [98.9; 99.5]	<0.001	0.003		<0.001	0.298
		Atorvastatin	3	88	87	-3.32 [-5.74; -0.91]	99.5 [99.2; 99.6]	<0.001			<0.001	0.102
		Pravastatin	1	30	30	0.42 [-0.23; 1.07]	NC	NC
Treatment duration
> 4 months
	TC	Overall	7	280	282	-0.66 [-1.03; -0.29]	84.5 [69.7; 92.0]	<0.001	0.020	0.050	NC	0.982
		Atorvastatin	3	1579	1575	-0.70 [-1.01; -0.39]	67.0 [3.8; 88.7]	0.028		0.034		0.912
		Simvastatin	3	193	195	-0.83 [-1.30; -0.35]	81.6 [43.0; 94.1]	0.004	NC	NC	NC	0.512
		Fluvastatin	1	12	10	-0.10 [-0.40; 0.20]	NC	NC	NC	NC	NC	NC
	LDL-C	Overall	9	1036	617	-0.83 [-1.37; -0.28]	98.4 [97.8; 98.8]	<0.001	<0.001	0.123		0.048
		Atorvastatin	4	129	130	-0.80 [-1.19; -0.41]	83.1 [57.1; 93.4]	0.001		0.567		0.844
		Simvastatin	3	193	195	-0.70 [-1.14; -0.27]	88.7 [69.0; 95.9]	<0.001		NC		0.345
		Rosuvastatin	1	702	282	-1.92 [-2.01; -1.83]	NC	NC	NC	NC	NC	NC
		Fluvastatin	1	12	10	-0.05 [-0.26; 0.16]	NC	NC	NC	NC	NC	NC
	HDL	Overall	8	334	335	0.06 [0.01; 0.10]	0.0 [0.0; 67.6]	0.457	0.199	0.705		0.806
		Atorvastatin	4	129	130	0.09 [ 0.02; 0.15]	0.0 [0.0; 84.7]	0.705		0.483		0.762
		Simvastatin	3	193	195	0.06 [-0.03; 0.15]	5.0 [0.0; 90.1]	0.349		NC		0.759
		Fluvastatin	1	12	10	-0.03 [-0.14; 0.08]	NC	NC
	TG	Overall	9	350	352	-0.13 [-0.29; 0.03]	81.2 [65.3; 89.8]	<0.001	<0.001	0.507		0.017
		Atorvastatin	5	145	147	-0.18 [-0.34; -0.01]	39.1 [0.0; 77.4]	0.16		0.051		0.004
		Simvastatin	3	193	195	-0.17 [-0.33; -0.02]	0.0 [0.0; 89.6]	0.402		NC		0.996
		Fluvastatin	1	12	10	0.20 [ 0.13; 0.28]	NC	NC
	CRP	Overall	5	794	378	-1.95 [-4.28; 0.37]	91.3 [82.6; 95.6]	<0.001		0.377		0.530
		Atorvastatin	2	35	35	-0.29 [-2.47; 1.89]	30.7 [0.0; 89.6]	0.229		0.229
		Simvastatin	1	45	50	-0.43 [-1.18; 0.32]	NC	NC
		Rosuvastatin	1	702	282	-1.70 [-2.96; -0.44]	NC	NC				NC
		Fluvastatin	1	12	10	-7.10 [-8.95; -5.25]	NC	NC
	hs-CRP	Overall	5	258	256	-1.85 [-2.28; -1.41]	0.0 [0.0; 79.2]	0.682	0.592	0.724	NC	0.094
		Atorvastatin	3	110	111	-1.85 [-2.35; -1.36]	0.0 [0.0; 89.6]	0.936		0.367		0.725
		Simvastatin	2	148	145	-1.11 [-3.78; 1.56]	53.6 [0.0; 88.5]	0.142				NC
	IL-6	Overall	3	137	136	-6.21 [-10.04; -2.39]	58.1 [0.0; 88.1]	0.092	0.354	0.029		0.006
		Atorvastatin	2	94	95	-5.39 [ -9.68; -1.11]	57.4 [0.0; 89.8]	0.125		0.125		NC
		Simvastatin	1	43	41	-8.95 [-15.14; -2.76]
	TNF-α	Overall	1	54	54	-10.20 [-11.20; -9.19]	NC	NC	NC			NC
		Atorvastatin	1	54	54	-10.20 [-11.20; -9.19]	NC	NC				NC
3 - 4 months
	TC	Overall	13	387	388	-1.11 [-1.46; -0.76]	96.5 [95.2; 97.4]	<0.001	<0.001	0.687		0.430
		Atorvastatin	8	274	278	-1.46 [-1.99; -0.92]	94.5 [91.3; 96.5]	<0.001		0.050		0.602
		Simvastatin	2	50	49	-0.87 [-0.90; -0.84]	0.0 [0.0; 0.0]	0.853		0.853		NC
		Pravastatin	1	30	30	-0.46 [-0.86; -0.05]	NC	NC	NC	NC	NC	NC
		Rosuvastatin	1	21	21	-0.73 [-1.28; -0.18]	NC	NC	NC	NC	NC	NC
		Fluvastatin	1	12	10	-0.16 [-0.48; 0.16]	NC	NC	NC	NC	NC	NC
	LDL-C	Overall	13	387	388	-0.95 [-1.28; -0.61]	97.5 [96.7; 98.1]	<0.001	<0.001	0.450		0.097
		Atorvastatin	8	274	278	-1.18 [-1.55; -0.81]	91.9 [86.4; 95.1]	<0.001		0.769		0.348
		Simvastatin	2	50	49	-0.68 [-1.09; -0.26]	71.1 [0.0; 93.5]	0.063		0.063
		Pravastatin	1	30	30	-0.49 [-0.78; -0.19]	NC	NC		NC		NC
		Rosuvastatin	1	21	21	-0.91 [-1.50; -0.32]	NC	NC		NC		NC
		Fluvastatin	1	12	10	-0.08 [-0.34; 0.18]	NC	NC		NC		NC
	HDL	Overall	10	304	307	0.04 [-0.02; 0.09]	33.2 [0.0; 68.1]	0.142	0.610	0.320		0.698
		Atorvastatin	7	241	246	0.03 [-0.06; 0.12]	46.7 [0.0; 77.5]	0.080	NC	0.003	NC	0.971
		Pravastatin	1	30	30	0.02 [-0.13; 0.17]	NC	NC	NC	NC	NC	NC
		Rosuvastatin	1	21	21	0.16 [-0.02; 0.34]	NC	NC	NC	NC	NC	NC
		Fluvastatin	1	12	10	0.03 [-0.07; 0.13]	NC	NC	NC	NC	NC	NC
	TG	Overall	11	297	297	-0.23 [-0.37; -0.09]	87.7 [80.0; 92.5]	<0.001	<0.001	0.002		0.657
		Atorvastatin	7	212	215	-0.28 [-0.56; -0.01]	89.6 [81.1; 94.3]	<0.001		0.844		0.882
		Simvastatin	1	22	21	-0.28 [-0.31; -0.25]	NC	NC
		Pravastatin	1	30	30	-0.01 [-0.50; 0.48]	NC	NC				NC
		Rosuvastatin	1	21	21	-0.28 [-0.59; 0.03]	NC	NC				NC
		Fluvastatin	1	12	10	-0.05 [-0.14; 0.05]	NC	NC
	CRP	Overall	6	186	184	-3.02 [-5.91; -0.13]	83.3 [65.0; 92.0]	<0.001	<0.001	0.577		0.450
		Atorvastatin	2	95	95	-1.44 [-2.50; -0.39]	0.0 [0.0; 0.0]	0.600	NC	NC		NC
		Simvastatin	1	28	28	0.10 [ -2.39; 2.59]	NC	NC		NC		NC
		Pravastatin	1	30	30	-1.32 [-4.78; 2.14]	NC	NC				NC
		Rosuvastatin	1	21	21	-15.50 [-31.00; 0.00]	NC	NC				NC
		Fluvastatin	1	12	10	-7.80 [-10.17; -5.43]	NC	NC				NC
	hs-CRP	Overall	7	201	204	-0.50 [-0.75; -0.25]	99.2 [99.0; 99.4]	<0.001	<0.001	0.092		0.210
		Atorvastatin	6	179	183	-0.31 [-0.44; -0.17]	96.0 [93.5; 97.6]	<0.001		<0.001		0.145
		Simvastatin	1	22	21	-0.80 [-0.86; -0.74]	NC	NC		NC		NC
	IL-6	Overall	3	79	79	0.00 [-0.01; 0.01]	0.0 [0.0; 89.6]	0.877	0.877	0.748		0.920
		Simvastatin	1	28	28	0.03 [-0.13; 0.18]	NC	NC		0.618		NC
		Pravastatin	1	30	30	-0.25 [-1.48; 0.98]	NC	NC				NC
		Rosuvastatin	1	21	21	-0.00 [-0.00; 0.00]	NC	NC				NC
	TNF-α	Overall	4	92	91	-0.07 [-0.12; -0.02]	0.0 [0.0; 84.7]	0.508	0.336	0.751		0.357
		Atorvastatin	2	34	33	-0.07 [-0.23; 0.08]	0.0 [0.0; 0.0]	0.706		NC
		Simvastatin	1	28	28	-0.07 [-0.13; -0.02]	NC	NC				NC
		Pravastatin	1	30	30	0.42 [-0.23; 1.07]	NC	NC				NC
